# Supplementary material for: Prevalence of scabies and bacterial skin infection in French Polynesia: A cross-sectional community survey
Source: PLoS Negl Trop Dis. 2025 Jun 9;19(6):e0013119. doi: 10.1371/journal.pntd.0013119 (PMC12173380; doi:10.1371/journal.pntd.0013119)
Supplement: S1 Data — (XLS) [file pntd.0013119.s001.xls]

## Sheet: Data_raw
Record ID number	Has signed consent been obtained from this participant or their guardian?	Administrative Unit	1	2	3	4	5	6	7	8	9	10	11	12	13	Household number	Visit date	How many people live in your house?	Age (years)	Sex	Usual resident of French Polynesia	Are there typical scabies lesions?	Are there more than 10 scabies lesions?	Is there bacterial skin infection (impetigo or infected scabies)?	Have you been itching or scratching in the last 24 hours?	Does the participant have a serious skin or health condition? If so, refer them to the local health centre	Complete?
1	Yes	2		2.2												1	2023-11-06 09:29:00	6	4	Female	Yes	No		No	No	Not applicable	Complete
2	Yes	2		2.2												5	2023-11-06 10:41:00	2	37	Female	Yes	No		No	Yes	Not applicable	Complete
3	Yes	2		2.2												5	2023-11-06 10:46:00	8	36	Female	Yes	No		No	Yes	Not applicable	Complete
4	Yes	2		2.2												5	2023-11-06 10:48:00	8	1	Female	Yes	No		No	No	Not applicable	Complete
5	Yes	2		2.2												5	2023-11-06 10:50:00	8	12	Male	Yes	No		No	No	Not applicable	Complete
6	Yes	2		2.2												5	2023-11-06 10:52:00	8	18	Female	Yes	No		No	No	Not applicable	Complete
7	Yes	2		2.2												5	2023-11-06 10:54:00	8	2	Male	Yes	No		No	No	Not applicable	Complete
8	Yes	2		2.2												6	2023-11-06 11:02:00	11	20	Female	Yes	No		No	Yes	Not applicable	Complete
9	Yes	2		2.2												11	2023-11-06 11:06:00	11	52	Male	Yes	No		No	No	Not applicable	Complete
10	Yes	2		2.2												6	2023-11-06 11:08:00	11	4	Female	Yes	No		No	No	Not applicable	Complete
11	Yes	2		2.2												7	2023-11-06 11:20:00	7	58	Female	Yes	No		No	No	Not applicable	Complete
12	Yes	2		2.2												1	2023-11-06 09:35:00	5	21	Male	Yes	No		No	No	Not applicable	Complete
13	Yes	2		2.2												7	2023-11-06 11:25:00	7	8	Female	Yes	Yes	No	Yes	No	Not applicable	Complete
14	Yes	2		2.2												7	2023-11-06 11:31:00	76		Female	Yes	No		No	No	Not applicable	Complete
15	Yes	2		2.2												7	2023-11-06 11:34:00	7	11	Female	Yes	Yes	No	No	No	Not applicable	Complete
16	Yes	2		2.2												7	2023-11-06 11:36:00	7	32	Female	Yes	Yes	Yes	No	No	Yes, I directed them to their local health centre	Complete
17	Yes	2		2.2												2	2023-11-06 09:46:00	5	11	Female	Yes	No		No	No	Not applicable	Complete
18	Yes	2		2.2												2	2023-11-06 09:51:00	5	14	Male	Yes	Yes	Yes	Yes	No	Yes, I directed them to their local health centre	Complete
19	Yes	2														2	2023-11-06 09:55:00	5	14	Male	Yes	Yes	No	Yes	No	Yes, I directed them to their local health centre	Complete
20	Yes	2		2.2												2	2023-11-06 09:58:00	5	42	Female	Yes	No		No	No	Not applicable	Complete
21	Yes	2		2.2												3	2023-11-06 10:08:00	3	60	Female	Yes	No		No	No	Not applicable	Complete
22	Yes	2		2.2												4	2023-11-06 10:20:00	4	54	Male	Yes	No		No	No	Not applicable	Complete
23	Yes	2		2.2												4	2023-11-06 10:33:00	2	70	Female	Yes	No		No	No	Not applicable	Complete
24	Yes	3			3.1											1	2023-11-06 09:27:00	1	61	Male	Yes	No		No	No	Yes, I directed them to their local health centre	Complete
25	Yes	3			3.1											7	2023-11-06 11:08:00	10	10	Female	Yes	No		No	Yes	Not applicable	Complete
26	Yes	3			3.1											7	2023-11-06 11:13:00	10	31	Female	Yes	No		No	No	Not applicable	Complete
27	Yes	3			3.1											7	2023-11-06 11:14:00	10	39	Female	Yes	No		No	No	Not applicable	Complete
28	Yes	3			3.1											8	2023-11-06 11:23:00	2	51	Male	Yes	No		No	No	Not applicable	Complete
29	Yes	3			3.1											8	2023-11-06 11:25:00	2	14	Male	Yes	No		No	No	Not applicable	Complete
30	Yes	3			3.1											9	2023-11-06 11:35:00	1	74	Female	Yes	No		No	No	Not applicable	Complete
31	Yes	3			3.1											10	2023-11-06 13:37:00	2	56	Male	Yes	No		No	No	Not applicable	Complete
32	Yes	3			3.1											10	2023-11-06 13:41:00	2	88	Female	Yes	No		No	No	Not applicable	Complete
33	Yes	3			3.1											11	2023-11-06 14:15:00	1	75	Female	Yes	No		No	No	Not applicable	Complete
34	Yes	3			3.1											12	2023-11-06 14:43:00	6	6	Male	Yes	No		No	No	Not applicable	Complete
35	Yes	3			3.1											2	2023-11-06 09:47:00	7	51	Female	Yes	No		No	No	Not applicable	Complete
36	Yes	3			3.1											12	2023-11-06 14:48:00	6	18	Female	Yes	No		No	No	Not applicable	Complete
37	Yes	3			3.1											12	2023-11-06 14:51:00	6	13	Male	Yes	No		No	No	Not applicable	Complete
38	Yes	3			3.1											12	2023-11-06 14:52:00	6	14	Female	Yes	No		No	No	Not applicable	Complete
39	Yes	3			3.1											12	2023-11-06 14:54:00	6	60	Male	Yes	No		No	No	Not applicable	Complete
40	Yes	3			3.1											13	2023-11-06 14:54:00	6	62	Female	Yes	No		No	No	Not applicable	Complete
41	Yes	3			3.1											13	2023-11-06 15:03:00	10	10	Female	Yes	No		No	No	Not applicable	Complete
42	Yes	3			3.1											10	2023-11-06 15:09:00	10	14	Female	Yes	No		No	No		Complete
43	Yes	3			3.1											13	2023-11-06 15:11:00	10	16	Female	Yes	No		No	No	Not applicable	Complete
44	Yes	3			3.1											13	2023-11-06 15:13:00	10	11	Male	Yes	No		No	No	Not applicable	Complete
45	Yes	3														13	2023-11-06 15:14:00	10	17	Male	Yes	No		No	Yes	Not applicable	Complete
46	Yes	3			3.1											2	2023-11-06 09:51:00	7	10	Male	Yes	No		No	No	Not applicable	Complete
47	Yes	3			3.1											13	2023-11-06 15:15:00	10	9	Male	Yes	No		No	Yes	Yes, I directed them to their local health centre	Complete
48	Yes	3			3.1											14	2023-11-06 15:16:00	10	61	Female	Yes	No		No	Yes	Yes, I directed them to their local health centre	Complete
49	Yes	3			3.1											13	2023-11-06 15:18:00	10	19	Male	Yes	No		No	No	Not applicable	Complete
50	Yes	3			3.1											13	2023-11-06 15:19:00	10	42	Female	Yes	No		No	No	Not applicable	Complete
51	Yes	3			3.1											14	2023-11-06 15:41:00	4	23	Male	Yes	No		No	No	Not applicable	Complete
52	Yes	3			3.1											4	2023-11-06 15:51:00	4	38	Female	Yes	No		No	No	Not applicable	Complete
53	Yes	3			3.1											4	2023-11-06 15:52:00	4	21	Female	Yes	No		No	No	Not applicable	Complete
54	Yes	3			3.1											15	2023-11-06 15:58:00	15	45	Male	Yes	No		Yes	Yes	Yes, I directed them to their local health centre	Complete
55	Yes	3			3.1											15	2023-11-06 16:05:00	15	25	Male	Yes	No		No	No	Not applicable	Complete
56	Yes	3			3.1											15	2023-11-06 16:06:00	15	73	Female	Yes	No		No	No	Not applicable	Complete
57	Yes	3			3.1											3	2023-11-06 10:03:00	2	62	Female	Yes	No		No	Yes	Not applicable	Complete
58	Yes	3			3.1											16	2023-11-06 16:20:00	4	33	Male	Yes	No		No	No	Not applicable	Complete
59	Yes	3			3.1											16	2023-11-06 16:23:00	4	54	Female	Yes	No		No	Yes		Complete
60	Yes	3			3.1											16	2023-11-06 16:26:00	4	38	Female	Yes	No		No	No	Not applicable	Complete
61	Yes	3			3.1											16	2023-11-06 16:28:00	4	1	Male	Yes	Yes	Yes	No	Yes	Yes, I directed them to their local health centre	Complete
62	Yes	3			3.1											17	2023-11-06 16:50:00	6	45	Male	Yes	No		No	No	Not applicable	Complete
63	Yes	3			3.1											17	2023-11-06 16:54:00	6	13	Female	Yes	No		No	No	Not applicable	Complete
64	Yes	3			3.1											17	2023-11-06 16:54:00	6	1	Male	Yes	Yes	Yes	No	Yes	Yes, I directed them to their local health centre	Complete
65	Yes	3			3.1											17	2023-11-06 16:57:00	6	8	Male	Yes	Yes	No	No	Yes	Yes, I directed them to their local health centre	Complete
66	Yes	3			3.1											17	2023-11-06 16:59:00	6	38	Female	Yes	No		No	Yes	Yes, I directed them to their local health centre	Complete
67	Yes	3			3.1											4	2023-11-06 10:27:00	2	54	Female	Yes	No		No	No	Not applicable	Complete
68	Yes	3			3.1											5	2023-11-06 10:43:00	5	18	Female	Yes	No		No	No	Not applicable	Complete
69	Yes	3			3.1											5	2023-11-06 10:46:00	5	18	Male	Yes	No		No	No	Not applicable	Complete
70	Yes	3			3.1											6	2023-11-06 10:49:00	2	79	Female	Yes	No		No	No	Not applicable	Complete
71	Yes	3			3.1											6	2023-11-06 10:53:00	2	83	Male	Yes	No		No	No	Not applicable	Complete
72	Yes	2		2.2												1	2023-11-06 09:29:00	6	4	Female	Yes	No		No	No	Not applicable	Complete
73	Yes	2		2.2												5	2023-11-06 10:41:00	2	37	Female	Yes	No		No	Yes	Not applicable	Complete
74	Yes	2		2.2												5	2023-11-06 10:46:00	8	36	Female	Yes	No		No	Yes	Not applicable	Complete
75	Yes	2		2.2												5	2023-11-06 10:48:00	8	1	Female	Yes	No		No	No	Not applicable	Complete
76	Yes	2		2.2												5	2023-11-06 10:50:00	8	12	Male	Yes	No		No	No	Not applicable	Complete
77	Yes	2		2.2												5	2023-11-06 10:52:00	8	18	Female	Yes	No		No	No	Not applicable	Complete
78	Yes	2		2.2												5	2023-11-06 10:54:00	8	2	Male	Yes	No		No	No	Not applicable	Complete
79	Yes	2		2.2												6	2023-11-06 11:02:00	11	20	Female	Yes	No		No	Yes	Not applicable	Complete
80	Yes	2		2.2												11	2023-11-06 11:06:00	11	52	Male	Yes	No		No	No	Not applicable	Complete
81	Yes	2		2.2												6	2023-11-06 11:08:00	11	4	Female	Yes	No		No	No	Not applicable	Complete
82	Yes	2		2.2												7	2023-11-06 11:20:00	7	58	Female	Yes	No		No	No	Not applicable	Complete
83	Yes	2		2.2												1	2023-11-06 09:35:00	5	21	Male	Yes	No		No	No	Not applicable	Complete
84	Yes	2		2.2												7	2023-11-06 11:25:00	7	8	Female	Yes	Yes	No	Yes	No	Not applicable	Complete
85	Yes	2		2.2												7	2023-11-06 11:31:00	76		Female	Yes	No		No	No	Not applicable	Complete
86	Yes	2		2.2												7	2023-11-06 11:34:00	7	11	Female	Yes	Yes	No	No	No	Not applicable	Complete
87	Yes	2		2.2												7	2023-11-06 11:36:00	7	32	Female	Yes	Yes	Yes	No	No	Yes, I directed them to their local health centre	Complete
88	Yes	2		2.2												8	2023-11-06 11:59:00	4	50	Female	Yes	No		No	No	Not applicable	Complete
89	Yes	2		2.2												9	2023-11-06 13:20:00	6	69	Female	Yes	No		No	No	Not applicable	Complete
90	Yes	2		2.2												9	2023-11-06 13:23:00	6	74	Male	Yes	No		Yes	No	Not applicable	Complete
91	Yes	2		2.2												9	2023-11-06 13:38:00	8	0	Female	Yes	Yes	Yes	Yes	No	Yes, I directed them to their local health centre	Complete
92	Yes	2		2.2												9	2023-11-06 13:43:00	8	5	Female	Yes	Yes	No	No	No	Yes, I directed them to their local health centre	Complete
93	Yes	2		2.2												9	2023-11-06 13:47:00	8	4	Female	Yes	Yes	No	Yes	Yes	Not applicable	Complete
94	Yes	2		2.2												2	2023-11-06 09:46:00	5	11	Female	Yes	No		No	No	Not applicable	Complete
95	Yes	2		2.2												9	2023-11-06 13:53:00	8	6	Female	Yes	No		No	No	Not applicable	Complete
96	Yes	2		2.2												9	2023-11-06 13:58:00	8	26	Female	Yes	No		No	No	Not applicable	Complete
97	Yes	2		2.2												10	2023-11-06 14:12:00	8	57	Male	Yes	No		No	No	Not applicable	Complete
98	Yes	2		2.2												11	2023-11-06 14:52:00	2	49	Male	Yes	No		No	No	Not applicable	Complete
99	Yes	2		2.2												12	2023-11-06 15:12:00	5	84	Female	Yes	No		No	No	Not applicable	Complete
100	Yes	2		2.2												13	2023-11-06 15:20:00	4	38	Female	Yes	No		No	No	Not applicable	Complete
101	Yes	2		2.2												12	2023-11-06 15:23:00	4	4	Male	Yes	No		No	No	Not applicable	Complete
102	Yes	2		2.2												12	2023-11-06 15:24:00	4	17	Male	Yes	No		No	No	Not applicable	Complete
103	Yes	2		2.2												13	2023-11-06 15:35:00	1	78	Female	Yes	No		No	No	Not applicable	Complete
104	Yes	2		2.2												14	2023-11-06 15:50:00	1	66	Female	Yes	No		No	No	Not applicable	Complete
105	Yes	2		2.2												2	2023-11-06 09:51:00	5	14	Male	Yes	Yes	Yes	Yes	No	Yes, I directed them to their local health centre	Complete
106	Yes	2		2.2												14	2023-11-06 16:12:00	6	28	Male	Yes	Yes	No	No	No	Not applicable	Complete
107	Yes	2		2.2												14	2023-11-06 16:18:00	6	58	Female	Yes	No		No	No	Not applicable	Complete
108	Yes	2		2.2												13	2023-11-06 16:22:00	6	55	Male	Yes	No		No	No	Not applicable	Complete
109	Yes	2		2.2												14	2023-11-06 16:33:00	4	75	Female	Yes	No		No	No	Not applicable	Complete
110	Yes	2		2.2												14	2023-11-06 16:37:00	4	96	Female	Yes	No		No	No	Not applicable	Complete
111	Yes	2		2.2												15	2023-11-06 16:56:00	2	63	Male	Yes	No		No	No	Not applicable	Complete
112	Yes	2		2.2												15	2023-11-06 17:00:00	2	55	Female	Yes	No		No	No	Not applicable	Complete
113	Yes	2		2.2												2	2023-11-06 09:55:00	5	14	Male	Yes	Yes	No	Yes	No	Yes, I directed them to their local health centre	Complete
114	Yes	2		2.2												2	2023-11-06 09:58:00	5	42	Female	Yes	No		No	No	Not applicable	Complete
115	Yes	2		2.2												3	2023-11-06 10:08:00	3	60	Female	Yes	No		No	No	Not applicable	Complete
116	Yes	2		2.2												4	2023-11-06 10:20:00	4	54	Male	Yes	No		No	No	Not applicable	Complete
117	Yes	2		2.2												4	2023-11-06 10:33:00	2	70	Female	Yes	No		No	No	Not applicable	Complete
118	Yes	2		2.3												1	2023-11-07 10:57:00	6	65	Male	Yes	No		No	No	Not applicable	Complete
119	Yes	2		2.3												3	2023-11-07 11:40:00	4	49	Female	Yes	No		No	Yes	Not applicable	Complete
120	Yes	2		2.3												4	2023-11-07 11:55:00	2	61	Male	Yes	No		No	No	Not applicable	Complete
121	Yes	2		2.3												5	2023-11-07 13:37:00	1	71	Female	Yes	No		No	No	Not applicable	Complete
122	Yes	2		2.3												6	2023-11-07 13:44:00	10	83	Female	Yes	Yes	Yes	Yes	Yes	Yes, I directed them to their local health centre	Complete
123	Yes	2		2.3												6	2023-11-07 13:47:00	1053		Female	Yes	No		No	No	Not applicable	Complete
124	Yes	2		2.3												6	2023-11-07 13:48:00	10	5	Male	Yes	No		No	No	Not applicable	Complete
125	Yes	2		2.3												6	2023-11-07 13:51:00	10	24	Male	Yes	No		No	No	Not applicable	Complete
126	Yes	2		2.3												7	2023-11-07 14:07:00	4	31	Female	Yes	No		No	Yes	Not applicable	Complete
127	Yes	2		2.3												7	2023-11-07 14:10:00	4	64	Female	Yes	No		No	No	Not applicable	Complete
128	Yes	2		2.3												8	2023-11-07 14:17:00	2	54	Female	Yes	No		No	No	Not applicable	Complete
129	Yes	2		2.3												1	2023-11-07 11:00:00	6	17	Female	Yes	No		No	No	Not applicable	Complete
130	Yes	2		2.3												9	2023-11-07 14:24:00	3	77	Male	Yes	No		No	No	Not applicable	Complete
131	Yes	2		2.3												9	2023-11-07 14:26:00	3	70	Female	Yes	No		No	No	Not applicable	Complete
132	Yes	2		2.3												10	2023-11-07 14:34:00	3	40	Female	Yes	No		No	No	Not applicable	Complete
133	Yes	2		2.3												11	2023-11-07 14:46:00	262		Female	Yes	No		No	No	Not applicable	Complete
134	Yes	2		2.3												12	2023-11-07 15:22:00	6	30	Male	Yes	No		Yes	No	Not applicable	Complete
135	Yes	2		2.3												13	2023-11-07 15:29:00	2	68	Female	Yes	No		No	No	Not applicable	Complete
136	Yes	2		2.3												14	2023-11-07 15:46:00	1	28	Male	Yes	Yes	No	No	No	Not applicable	Complete
137	Yes	2		2.3												15	2023-11-07 15:51:00	20	37	Male	Yes	No		No	No	Not applicable	Complete
138	Yes	2		2.3												15	2023-11-07 15:55:00	20	33	Female	Yes	No		No	No	Not applicable	Complete
139	Yes	2		2.3												15	2023-11-07 15:57:00	20	15	Female	Yes	Yes	No	No	No	Not applicable	Complete
140	Yes	2		2.3												1	2023-11-07 11:02:00	6	20	Female	Yes	No		No	No	Not applicable	Complete
141	Yes	2		2.3												15	2023-11-07 16:00:00	20	32	Female	Yes	No		No	No	Not applicable	Complete
142	Yes	2		2.3												15	2023-11-07 16:02:00	20	3	Female	Yes	Yes	No	No	No	Not applicable	Complete
143	Yes	2		2.3												15	2023-11-07 16:05:00	20	15	Female	Yes	Yes	Yes	No	No	Yes, I directed them to their local health centre	Complete
144	Yes	2		2.3												15	2023-11-07 16:10:00	20	50	Female	Yes	No		No	No	Not applicable	Complete
145	Yes	2		2.3												16	2023-11-07 16:18:00	86	6	Male	Yes	No		Yes	No	Yes, I directed them to their local health centre	Complete
146	Yes	2		2.3												15	2023-11-07 16:21:00	8	7	Male	Yes	No		No	No	Not applicable	Complete
147	Yes	2		2.3												16	2023-11-07 16:22:00	8	7	Female	Yes	Yes	Yes	No	Yes	Yes, I directed them to their local health centre	Complete
148	Yes	2		2.3												16	2023-11-07 16:25:00	8	5	Female	Yes	Yes	Yes	Yes	No	Yes, I directed them to their local health centre	Complete
149	Yes	2		2.3												16	2023-11-07 16:28:00	8	24	Female	Yes	No		No	No	Not applicable	Complete
150	Yes	2		2.3												16	2023-11-07 16:29:00	8	14	Female	Yes	Yes	No	No	Yes	Yes, I directed them to their local health centre	Complete
151	Yes	2		2.3												1	2023-11-07 11:03:00	6	46	Female	Yes	Yes	No	No	No	Not applicable	Complete
152	Yes	2		2.3												16	2023-11-07 16:32:00	8	50	Female	Yes	No		No	No	Not applicable	Complete
153	Yes	2		2.3												16	2023-11-07 16:34:00	8	20	Male	Yes	No		No	No	Not applicable	Complete
154	Yes	2		2.3												16	2023-11-07 16:35:00	8	55	Male	Yes	No		No	No	Not applicable	Complete
155	Yes	2		2.3												17	2023-11-07 16:43:00	7	1	Male	Yes	Yes	Yes	Yes	Yes	Yes, I directed them to their local health centre	Complete
156	Yes	2		2.3												17	2023-11-07 16:47:00	7	55	Male	Yes	No		No	No	Not applicable	Complete
157	Yes	2		2.3												17	2023-11-07 16:49:00	7	60	Female	Yes	Yes	No	No	No	Not applicable	Complete
158	Yes	2		2.3												18	2023-11-07 16:57:00	2	55	Female	Yes	No		Yes	Yes	Not applicable	Complete
159	Yes	2		2.3												18	2023-11-07 17:01:00	2	46	Male	Yes	No		No	No	Not applicable	Complete
160	Yes	2		2.3												19	2023-11-07 17:05:00	3	40	Male	Yes	No		No	No	Not applicable	Complete
161	Yes	2		2.3												2	2023-11-07 11:18:00	2	54	Male	Yes	No		No	Yes	Not applicable	Complete
162	Yes	2		2.3												20	2023-11-07 17:19:00	2	50	Male	Yes	No		No	No	Not applicable	Complete
163	Yes	2		2.3												2	2023-11-07 17:22:00	2	19	Female	Yes	No		No	No	Not applicable	Complete
164	Yes	2		2.3												21	2023-11-07 17:29:00		32	Female	Yes	No		No	No	Not applicable	Complete
165	Yes	2		2.3												21	2023-11-07 17:31:00	2	49	Female	Yes	No		No	No	Not applicable	Complete
166	Yes	2		2.3												2	2023-11-07 17:32:00	2	49	Female	Yes	No		No	No	Not applicable	Complete
167	Yes	2		2.3												21	2023-11-07 17:35:00	21	42	Female	Yes	No		No	No	Not applicable	Complete
168	Yes	2		2.3												23	2023-11-07 17:41:00	6	11	Female	Yes	No		No	No	Not applicable	Complete
169	Yes	2		2.3												6	2023-11-07 17:43:00	6	5	Female	Yes	No		No	No	Not applicable	Complete
170	Yes	2		2.3												22	2023-11-07 17:44:00	6	11	Female	Yes	Yes	No	Yes	Yes	Yes, I directed them to their local health centre	Complete
171	Yes	2		2.3												22	2023-11-07 17:47:00	6	10	Female	Yes	Yes	No	Yes	Yes	Not applicable	Complete
172	Yes	2		2.3												2	2023-11-07 11:23:00	2	30	Female	Yes	No		No	No	Not applicable	Complete
173	Yes	2		2.3												22	2023-11-07 17:50:00	6	8	Male	Yes	No		No	No	Not applicable	Complete
174	Yes	2		2.3												22	2023-11-07 17:51:00	6	35	Female	Yes	No		No	No	Not applicable	Complete
175	Yes	2		2.3												22	2023-11-07 17:53:00	6	0	Female	Yes	Yes	No	Yes	Yes	Yes, I directed them to their local health centre	Complete
176	Yes	2		2.3												22	2023-11-07 17:57:00	6	0	Male	Yes	Yes	No	No	No	Not applicable	Complete
177	Yes	2		2.3												22	2023-11-07 17:59:00	6	35	Male	Yes	No		No	No	Not applicable	Complete
178	Yes	2		2.3												22	2023-11-07 18:00:00	6	43	Male	Yes	No		No	No	Not applicable	Complete
179	Yes	2		2.3												22	2023-11-07 18:01:00	6	44	Male	Yes	No		No	No	Not applicable	Complete
180	Yes	2		2.3												2	2023-11-07 11:24:00	2	34	Female	Yes	No		No	No	Not applicable	Complete
181	Yes	2		2.3												2	2023-11-07 11:25:00	2	45	Female	Yes	No		No	No	Not applicable	Complete
182	Yes	2		2.3												3	2023-11-07 11:38:00	4	29	Female	Yes	No		No	No	Not applicable	Complete
183	Yes	3			3.2											1	2023-11-07 11:08:00	3	27	Female	Yes	No		No	No	Not applicable	Complete
184	Yes	3			3.2											5	2023-11-07 12:13:00	6	35	Female	No	No		No	No	Not applicable	Complete
185	Yes	3			3.2											5	2023-11-07 12:15:00	6	14	Female	Yes	No		No	No	Not applicable	Complete
186	Yes	3			3.2											5	2023-11-07 12:18:00	6	3	Female	Yes	No		No	No	Not applicable	Complete
187	Yes	3			3.2											6	2023-11-07 12:27:00	20	21	Female	Yes	No		No	No	Not applicable	Complete
188	Yes	3			3.2											6	2023-11-07 12:30:00	20	52	Female	Yes	Yes	Yes	Yes	Yes	Not applicable	Complete
189	Yes	3			3.2											6	2023-11-07 12:36:00	20	44	Female	Yes	Yes	No	No	No	Not applicable	Complete
190	Yes	3			3.2											6	2023-11-07 12:38:00	20	5	Female	Yes	Yes	No	No	Yes	Not applicable	Complete
191	Yes	3			3.2											7	2023-11-07 13:46:00	4	56	Female	Yes	Yes	No	No	Yes	Not applicable	Complete
192	Yes	3			3.2											7	2023-11-07 13:52:00	4	56	Male	Yes	No		No	No	Not applicable	Complete
193	Yes	3			3.2											8	2023-11-07 13:59:00	6	64	Female	Yes	No		No	No	Not applicable	Complete
194	Yes	3			3.2											2	2023-11-07 11:12:00	4	56	Female	Yes	No		No	Yes	Not applicable	Complete
195	Yes	3			3.2											7	2023-11-07 14:06:00	6	34	Female	Yes	No		No	No	Not applicable	Complete
196		3														7	2023-11-07 14:08:00	6	65	Male	Yes	No		No	No	Not applicable	Complete
197	Yes	3			3.2											9	2023-11-07 14:12:00	3	67	Female	Yes	No		No	No	Not applicable	Complete
198	Yes	3			3.2											9	2023-11-07 14:17:00	3	48	Female	Yes	No		No	No	Not applicable	Complete
199	Yes	3			3.2											9	2023-11-07 14:19:00	3	38	Female	Yes	No		No	No	Not applicable	Complete
200	Yes	3			3.2											9	2023-11-07 14:22:00	3	17	Male	Yes	No		No	No	Not applicable	Complete
201	Yes	3			3.2											10	2023-11-07 14:28:00	6	39	Female	Yes	No		No	No	Not applicable	Complete
202	Yes	3			3.2											10	2023-11-07 14:36:00	6	70	Female	Yes	No		No	No	Not applicable	Complete
203	Yes	3			3.2											10	2023-11-07 14:37:00	6	74	Female	Yes	No		No	No	Not applicable	Complete
204	Yes	3			3.2											11	2023-11-07 16:20:00	2	63	Male	Yes	No		No	No	Not applicable	Complete
205	Yes	3			3.2											2	2023-11-07 11:31:00	4	55	Female	Yes	No		No	No	Not applicable	Complete
206	Yes	3			3.2											12	2023-11-07 16:46:00	3	15	Female	No	No		No	No	Not applicable	Complete
207	Yes	3			3.2											12	2023-11-07 16:51:00	2	69	Male	No	No		No	No	Not applicable	Complete
208	Yes	3			3.2											13	2023-11-07 16:59:00	1	80	Female	Yes	No		No	No	Not applicable	Complete
209	Yes	3			3.2											14	2023-11-07 17:21:00	4	40	Male	Yes	No		No	No	Not applicable	Complete
210	Yes	3			3.2											15	2023-11-07 17:29:00	4	52	Male	Yes	No		No	No		Complete
211	Yes	3			3.2											16	2023-11-07 17:32:00	3	44	Female	Yes	No		No	No	Not applicable	Complete
212	Yes	3			3.2											16	2023-11-07 17:57:00	3	16	Female	Yes	No		No	No	Not applicable	Complete
213	Yes	3			3.2											16	2023-11-07 17:58:00	3	44	Male	No	No		No	No	Not applicable	Complete
214	No	3			3.2											3	2023-11-07 11:44:00	2	23	Male	Yes	No		No	No	Not applicable	Complete
215	Yes	3			3.2											3	2023-11-07 11:46:00	2	64	Male	Yes	No		No	No	Not applicable	Complete
216	Yes	3			3.2											3	2023-11-07 11:46:00	2	68	Female	Yes	No		No	No	Not applicable	Complete
217	Yes	3			3.2											4	2023-11-07 11:56:00	2	46	Female	Yes	No		No	Yes	Not applicable	Complete
218	Yes	3			3.2											4	2023-11-07 12:01:00	2	69	Male	Yes	No		Yes	No	Not applicable	Complete
219	Yes	3			3.2											5	2023-11-07 12:08:00	6	18	Female	Yes	No		No	No	Not applicable	Complete
220	Yes	13													13.1	1	2023-11-08 10:23:00	4	50	Female	Yes	No		No	No	Not applicable	Complete
221	Yes	13													13.1	6	2023-11-08 11:24:00	4	46	Female	Yes	No		No	No	Not applicable	Complete
222	Yes	13													13.1	6	2023-11-08 11:26:00	4	63	Female	Yes	No		No	No	Not applicable	Complete
223	Yes	13													13.1	6	2023-11-08 11:28:00	4	46	Female	Yes	No		No	No	Not applicable	Complete
224	Yes	13													13.1	6	2023-11-08 11:29:00	4	17	Male	Yes	No		No	No	Not applicable	Complete
225	Yes	13													13.1	7	2023-11-08 11:38:00	2	51	Female	Yes	No		No	No	Not applicable	Complete
226	Yes	13													13.1	7	2023-11-08 11:41:00	2	56	Male	Yes	No		No	No	Not applicable	Complete
227	Yes	13													13.1	8	2023-11-08 11:46:00	2	37	Male	Yes	No		No	No	Not applicable	Complete
228	Yes	13													13.1	9	2023-11-08 12:58:00	4	87	Male	No	No		Yes	No	Not applicable	Complete
229	Yes	13													13.1	9	2023-11-08 13:01:00	4		Female	Yes	No		No	No	Not applicable	Complete
230	Yes	13													13.1	9	2023-11-08 13:03:00	4	60	Female	No	No		No	No	Not applicable	Complete
231	Yes	13													13.1	1	2023-11-08 10:24:00	4	3	Male	Yes	Yes	No	No	Yes	Not applicable	Complete
232	Yes	13													13.1	9	2023-11-08 13:03:00	4	38	Male	No	No		No	No	Yes, I directed them to their local health centre	Complete
233	Yes	13													13.1	10	2023-11-08 13:19:00	2	19	Male	Yes	No		No	No	Not applicable	Complete
234	Yes	13													13.1	10	2023-11-08 13:20:00	2	36	Female	Yes	No		No	No	Not applicable	Complete
235	Yes	13													13.1	11	2023-11-08 13:31:00	11	18	Male	Yes	Yes	No	Yes	Yes	Not applicable	Complete
236	Yes	13													13.1	12	2023-11-08 13:37:00	7	66	Female	Yes	No		No	No	Not applicable	Complete
237	Yes	13													13.1	12	2023-11-08 13:39:00	7	17	Male	Yes	No		No	No	Not applicable	Complete
238	Yes	13													13.1	12	2023-11-08 13:41:00	7	63	Male	Yes	No	No	No	No	Not applicable	Complete
239	Yes	13													13.1	13	2023-11-08 13:47:00	3	45	Female	Yes	No		No	No	Not applicable	Complete
240	Yes	13													13.1	13	2023-11-08 13:49:00	3	13	Male	Yes	Yes	No	No	Yes	Not applicable	Complete
241	Yes	13													13.1	14	2023-11-08 13:54:00	4	14	Female	Yes	No		No	No	Not applicable	Complete
242	Yes	13													13.1	1	2023-11-08 10:27:00	4	4	Male	Yes	No		No	No	Not applicable	Complete
243	Yes	13													13.1	14	2023-11-08 13:56:00	4	45	Female	Yes	Yes	No	No	No	Not applicable	Complete
244	Yes	13													13.1	14	2023-11-08 14:00:00	4	20	Male	Yes	No		No	No	Not applicable	Complete
245	Yes	13													13.1	14	2023-11-08 14:03:00	4	18	Female	No	No		No	Yes	Not applicable	Complete
246	Yes	13													13.1	15	2023-11-08 14:11:00	1	47	Male	Yes	No		No	Yes	Not applicable	Complete
247	Yes	13													13.1	15	2023-11-08 14:14:00	1	57	Female	Yes	No		No	No	Not applicable	Complete
248	Yes	13													13.1	16	2023-11-08 14:27:00	5	44	Female	Yes	No		No	No	Not applicable	Complete
249	Yes	13													13.1	16	2023-11-08 14:33:00	5	8	Female	Yes	Yes	No	No	No	Not applicable	Complete
250	Yes	13													13.1	16	2023-11-08 14:35:00	5	20	Male	Yes	Yes	No	No	No	Not applicable	Complete
251	Yes	13													13.1	17	2023-11-08 14:41:00	2	68	Male	Yes	No		No	No	Not applicable	Complete
252	Yes	13													13.1	18	2023-11-08 14:52:00	5	56	Female	Yes	No		No	No	Not applicable	Complete
253	Yes	13													13.1	1	2023-11-08 10:28:00	4	52	Female	Yes	No		No	No	Not applicable	Complete
254	Yes	13													13.1	18	2023-11-08 14:55:00	5	4	Male	Yes	No		No	No	Not applicable	Complete
255	Yes	13													13.1	18	2023-11-08 14:57:00	5	2	Male	Yes	No		No	No	Not applicable	Complete
256	Yes	13													13.1	18	2023-11-08 15:00:00	5	26	Male	Yes	No		No	No	Not applicable	Complete
257	Yes	13													13.1	19	2023-11-08 15:32:00	6	3	Female	Yes	Yes	No	No	Yes		Complete
258	Yes	13													13.1	19	2023-11-08 15:36:00	6	62	Male	Yes	No		No	No	Not applicable	Complete
259	Yes	13													13.1	19	2023-11-08 15:38:00	6	16	Female	Yes	Yes	No	Yes	Yes	Yes, I directed them to their local health centre	Complete
260	Yes	13													13.1	6	2023-11-08 15:42:00	6	18	Male	Yes	No		Yes	Yes	Not applicable	Complete
261	Yes	13													13.1	20	2023-11-08 15:59:00	1	53	Female	Yes	No		No	No	Not applicable	Complete
262	Yes	13														21	2023-11-08 16:07:00	3	63	Female	Yes	No		No	No	Not applicable	Complete
263	Yes	13													13.1	21	2023-11-08 16:12:00	3	16	Female	Yes	Yes	No	No	No	Not applicable	Complete
264	Yes	13													13.1	2	2023-11-08 10:45:00	3	54	Male	Yes	No		No	No	Not applicable	Complete
265	Yes	13													13.1	21	2023-11-08 16:15:00	3	19	Male	Yes	No		No	No	Not applicable	Complete
266	Yes	13													13.1	22	2023-11-08 16:36:00	2	30	Male	Yes	Yes	No	Yes	No	Not applicable	Complete
267	Yes	13													13.1	22	2023-11-08 16:41:00	2	9	Female	Yes	Yes	Yes	Yes	Yes	Yes, I directed them to their local health centre	Complete
268	Yes	13													13.1	3	2023-11-08 10:56:00	3	56	Female	Yes	No		No	No	Not applicable	Complete
269	Yes	13													13.1	3	2023-11-08 11:01:00	5	19	Male	Yes	Yes	No	No	No	Not applicable	Complete
270	Yes	13													13.1	3	2023-11-08 11:03:00	5	12	Male	Yes	No		Yes	Yes	Not applicable	Complete
271	Yes	13													13.1	5	2023-11-08 11:16:00	2	75	Male	Yes	No		No	Yes	Not applicable	Complete
272	Yes	1	1.1													1	2023-11-08 10:59:00	3	56	Male	Yes	No		No	No	Not applicable	Complete
273	Yes	1	1.1													6	2023-11-08 12:29:00	6	56	Female	Yes	No		No	No	Not applicable	Complete
274	Yes	1	1.1													6	2023-11-08 12:31:00	6	79	Female	Yes	No		No	No	Not applicable	Complete
275	Yes	1	1.1													6	2023-11-08 12:34:00	6	14	Female	Yes	No		No	No	Not applicable	Complete
276	Yes	1	1.1													6	2023-11-08 12:35:00	6	16	Female	Yes	No		No	No	Not applicable	Complete
277	Yes	1	1.1													7	2023-11-08 12:38:00	3	6	Female	Yes	No		No	No	Not applicable	Complete
278	Yes	1	1.1													7	2023-11-08 12:41:00	3	34	Female		No		No	No	Not applicable	Complete
279	Yes	1	1.1													8	2023-11-08 12:47:00	1	48	Male	Yes	No		No	No	Not applicable	Complete
280	Yes	1	1.1													9	2023-11-08 12:49:00	3	18	Female	No	No		No	No	Not applicable	Complete
281	Yes	1	1.1													9	2023-11-08 12:50:00	3	18	Female	Yes	No		No	No	Not applicable	Complete
282	Yes	1	1.1													4	2023-11-08 14:41:00	4	1	Female	Yes	No		No	No	Not applicable	Complete
283	Yes	1	1.1													2	2023-11-08 11:07:00	3	71	Female	Yes	No		No	No	Not applicable	Complete
284	Yes	1	1.1													10	2023-11-08 14:44:00	4	8	Female	Yes	No		No	No	Not applicable	Complete
285	Yes	1	1.1													10	2023-11-08 14:45:00	4	42	Female	Yes	No		No	No	Not applicable	Complete
286	Yes	1	1.1													11	2023-11-08 15:03:00	6	70	Male	Yes	No		No	No	Not applicable	Complete
287	Yes	1	1.1													11	2023-11-08 15:01:00	6	66	Female	Yes	No		No	No	Not applicable	Complete
288	Yes	1	1.1													12	2023-11-08 15:11:00	2	52	Female	Yes	No		No	No	Not applicable	Complete
289	Yes	1	1.1													12	2023-11-08 15:14:00	2	53	Male	Yes	No		No	No	Not applicable	Complete
290	Yes	1	1.1													10	2023-11-08 15:16:00	4	52	Male	Yes	No		No	No	Not applicable	Complete
291	Yes	1	1.1													13	2023-11-08 15:21:00	4	4	Female	Yes	No		No	No	Not applicable	Complete
292	Yes	1	1.1													13	2023-11-08 15:24:00	4	3	Female	Yes	No		No	No	Not applicable	Complete
293	Yes	1	1.1													14	2023-11-08 15:25:00	4	29	Female	Yes	No		No	No	Not applicable	Complete
294	Yes	1	1.1													3	2023-11-08 11:26:00	3	31	Male	No	No		No	No	Not applicable	Complete
295	Yes	1	1.1													14	2023-11-08 15:29:00	4	18	Female	Yes	No		No	No	Not applicable	Complete
296	Yes	1	1.1													14	2023-11-08 15:32:00	4	48	Female	Yes	No		No	No	Not applicable	Complete
297	Yes	1	1.1													15	2023-11-08 15:38:00	3	40	Female	Yes	No		No	No	Not applicable	Complete
298	Yes	1	1.1													15	2023-11-08 15:40:00	4	12	Female	Yes	No		No	No	Not applicable	Complete
299	Yes	1	1.1													15	2023-11-08 15:41:00	4	82	Female	No	No		No	No	Not applicable	Complete
300	Yes	1	1.1													16	2023-11-08 15:44:00	5	18	Female	Yes	No		No	No	Not applicable	Complete
301	Yes	1	1.1													16	2023-11-08 15:47:00	5	64	Female	Yes	No		No	No	Not applicable	Complete
302	Yes	1	1.1													17	2023-11-08 15:52:00	1	56	Female	Yes	No		No	No	Not applicable	Complete
303	Yes	1	1.1													18	2023-11-08 16:06:00	2	83	Female	Yes	No		No	No	Not applicable	Complete
304	Yes	1	1.1													18	2023-11-08 16:09:00	2	46	Male	Yes	No		No	No	Not applicable	Complete
305	Yes	1	1.1													3	2023-11-08 11:28:00	3	25	Female	No	No		No	No	Not applicable	Complete
306	Yes	1	1.1													19	2023-11-08 16:20:00	4	5	Male	Yes	No		No	No	Not applicable	Complete
307	Yes	1	1.1													19	2023-11-08 16:21:00	4	7	Female	No	No		No	No	Not applicable	Complete
308	Yes	1	1.1													19	2023-11-08 16:22:00	4	40	Male	Yes	No		No	No	Not applicable	Complete
309	Yes	1	1.1													19	2023-11-08 16:23:00	4	40	Female	Yes	No		No	No	Not applicable	Complete
310	Yes	1	1.1													20	2023-11-08 16:28:00	3	52	Female	Yes	No		No	No	Not applicable	Complete
311	Yes	1	1.1													21	2023-11-08 16:42:00	3	57	Male	Yes	No		No	No	Not applicable	Complete
312	Yes	1	1.1													21	2023-11-08 16:44:00	3	38	Male	Yes	No		No	No	Not applicable	Complete
313	Yes	1	1.1													21	2023-11-08 16:45:00	3	24	Female	Yes	No		No	No	Not applicable	Complete
314	Yes	1	1.1													22	2023-11-08 16:51:00	5	1	Female	Yes	No		No	No	Not applicable	Complete
315	Yes	1	1.1													22	2023-11-08 16:57:00	4	3	Male		No		Yes	No	Yes, I directed them to their local health centre	Complete
316	Yes	1	1.1													3	2023-11-08 11:29:00	3	26	Male	Yes	No		No	No	Not applicable	Complete
317	Yes	1	1.1													22	2023-11-08 16:58:00	4	34	Male	Yes	No		No	No	Not applicable	Complete
318	Yes	1	1.1													22	2023-11-08 16:58:00	4	30	Female	Yes	No		No	No	Not applicable	Complete
319	Yes	1	1.1													22	2023-11-08 16:59:00	4	30	Male	No	No		No	No	Not applicable	Complete
320	Yes	1	1.1													23	2023-11-08 17:06:00	2	36	Female	Yes	No		No	No	Not applicable	Complete
321	Yes	1	1.1													23	2023-11-08 17:13:00	2	45	Female	Yes	No		No	No	Not applicable	Complete
322	Yes	1	1.1													24	2023-11-08 17:24:00	3	43	Female	Yes	No		No	No	Not applicable	Complete
323	Yes	1	1.1													24	2023-11-08 17:28:00	3	43	Male	Yes	No		No	No	Not applicable	Complete
324	Yes	1	1.1													25	2023-11-08 17:33:00	2	56	Female	Yes	No		No	Yes	Not applicable	Complete
325	Yes	1	1.1													26	2023-11-08 17:41:00	2	22	Female	Yes	No		No	No	Not applicable	Complete
326	Yes	1	1.1													27	2023-11-08 17:45:00	2	50	Male	No	No		No	No	Not applicable	Complete
327	Yes	1	1.1													4	2023-11-08 11:53:00	2	39	Male	Yes	No		No	No	Not applicable	Complete
328	Yes	1	1.1													27	2023-11-08 17:52:00	2	50	Female	No	No		No	No	Not applicable	Complete
329	Yes	1	1.1													4	2023-11-08 11:54:00	2	33	Female	Yes	No		No	No	Not applicable	Complete
330	Yes	1	1.1													5	2023-11-08 12:22:00	3	38	Female	Yes	No		No	No	Not applicable	Complete
331	Yes	1	1.1													5	2023-11-08 12:23:00	3	11	Male	Yes	No		No	No	Not applicable	Complete
332	Yes	9									9.1					1	2023-11-08 11:30:00	5	37	Female	No	No		No	No	Not applicable	Complete
333	Yes	9									9.1					6	2023-11-08 13:21:00	4	21	Male	Yes	No		No	No	Not applicable	Complete
334	Yes	9									9.1					7	2023-11-08 13:32:00	4	26	Female	Yes	No		No	No	Not applicable	Complete
335	Yes	9									9.1					7	2023-11-08 13:33:00	4	4	Female	Yes	No		No	No	Not applicable	Complete
336	Yes	9									9.1					7	2023-11-08 13:34:00	4	4	Female	Yes	No		No	No	Not applicable	Complete
337	Yes	9									9.1					7	2023-11-08 13:35:00	4	32	Male	Yes	Yes	Yes	No	Yes	Yes, I directed them to their local health centre	Complete
338	Yes	9									9.1					8	2023-11-08 14:19:00	5	66	Male	Yes	No		No	No	Not applicable	Complete
339	Yes	9									9.1					9	2023-11-08 14:28:00	6	78	Female	Yes	No	No	No	Yes	Not applicable	Complete
340	Yes	9									9.1					9	2023-11-08 14:38:00	6	47	Female	Yes	No		No	No	Not applicable	Complete
341	Yes	9									9.1					9	2023-11-08 14:51:00	6	23	Female	Yes	Yes	No	No	Yes	Yes, I directed them to their local health centre	Complete
342	Yes	9									9.1					9	2023-11-08 14:52:00	6	1	Male	Yes	Yes	No	Yes	Yes	Yes, I directed them to their local health centre	Complete
343	Yes	9									9.1					1	2023-11-08 11:31:00	5	17	Male	Yes	No		No	No	Not applicable	Complete
344	Yes	9									9.1					10	2023-11-08 14:58:00	2	57	Female	Yes	No		No	No	Not applicable	Complete
345	Yes	9									9.1					11	2023-11-08 15:16:00	3	69	Male	Yes	No		No	No	Not applicable	Complete
346	Yes	9									9.1					11	2023-11-08 15:18:00	3	43	Female	Yes	No		No	No	Not applicable	Complete
347	Yes	9									9.1					11	2023-11-08 15:19:00	3	33	Male	Yes	No		No	No	Not applicable	Complete
348	Yes	9									9.1					12	2023-11-08 15:25:00	3	29	Male	Yes	No		No	No	Not applicable	Complete
349	Yes	9									9.1					13	2023-11-08 15:31:00	1	82	Male	Yes	No		No	No	Not applicable	Complete
350	Yes	9									9.1					14	2023-11-08 15:49:00	5	54	Male	Yes	No		No	No	Not applicable	Complete
351	Yes	9									9.1					14	2023-11-08 15:50:00	5	22	Male	Yes	Yes	No	No	No	Yes, I directed them to their local health centre	Complete
352	Yes	9									9.1					14	2023-11-08 15:52:00	5	51	Female	Yes	No		No	No	Not applicable	Complete
353	Yes	9									9.1					14	2023-11-08 15:54:00	5	78	Female	Yes	Yes	No	No	Yes	Yes, I directed them to their local health centre	Complete
354	Yes	9									9.1					1	2023-11-08 11:32:00	5	4	Male	Yes	No		No	No	Not applicable	Complete
355	Yes	9									9.1					14	2023-11-08 15:57:00	5	78	Male	Yes	No		No	No	Not applicable	Complete
356	Yes	9									9.1					15	2023-11-08 16:08:00	2	71	Male	Yes	No		No	No	Not applicable	Complete
357	Yes	9									9.1					15	2023-11-08 16:10:00	2	64	Female	Yes	No		No	No	Not applicable	Complete
358	Yes	9									9.1					16	2023-11-08 16:22:00	3	77	Male	Yes	No		Yes	Yes	Not applicable	Complete
359	Yes	9									9.1					16	2023-11-08 16:24:00	3	68	Female	Yes	No		No	Yes	Not applicable	Complete
360	Yes	9									9.1					16	2023-11-08 16:28:00	3	66	Male	Yes	No		No	No	Not applicable	Complete
361	Yes	9									9.1					17	2023-11-08 16:39:00	6	67	Male	Yes	No		No	No	Not applicable	Complete
362	Yes	9									9.1					17	2023-11-08 16:41:00	6	19	Male	Yes	No		No	No	Not applicable	Complete
363	Yes	9									9.1					6	2023-11-08 16:43:00	6	52	Female	Yes	No		No	No	Not applicable	Complete
364	Yes	9									9.1					17	2023-11-08 16:44:00	6	59	Male	Yes	No		No	Yes	Not applicable	Complete
365	Yes	9									9.1					2	2023-11-08 12:08:00	2	63	Male	Yes	No		No	No	Not applicable	Complete
366	Yes	9									9.1					18	2023-11-08 16:55:00	8	62	Male	Yes	No		No	Yes	Not applicable	Complete
367	Yes	9									9.1					18	2023-11-08 16:58:00	8	34	Female	Yes	No		No	No	Not applicable	Complete
368	Yes	9									9.1					18	2023-11-08 16:59:00	8	62	Female	Yes	No		No	No	Not applicable	Complete
369	Yes	9									9.1					18	2023-11-08 17:01:00	8	17	Male	Yes	No		No	No	Not applicable	Complete
370	Yes	9									9.1					18	2023-11-08 17:02:00	8	65	Female	Yes	No		No	No	Not applicable	Complete
371	Yes	9									9.1					18	2023-11-08 17:05:00	8	3	Male	Yes	No		No	No	Not applicable	Complete
372	Yes	9									9.1					19	2023-11-08 17:24:00	4	43	Female	Yes	No		No	No	Not applicable	Complete
373	Yes	9									9.1					20	2023-11-08 17:54:00	1	52	Male	Yes	No		No	No	Not applicable	Complete
374	Yes	9									9.1					3	2023-11-08 12:40:00	5	26	Female	Yes	No		No	No	Not applicable	Complete
375	Yes	9									9.1					4	2023-11-08 12:45:00	3	18	Male	Yes	No		No	No	Not applicable	Complete
376	Yes	9									9.1					4	2023-11-08 12:47:00	3	17	Female	Yes	No		No	No	Not applicable	Complete
377	Yes	9									9.1					5	2023-11-08 12:59:00	2	66	Female	No	No		No	No	Not applicable	Complete
378	Yes	9									9.1					6	2023-11-08 13:16:00	4	41	Female	Yes	No		No	No	Not applicable	Complete
379	Yes	7							7.1							1	2023-11-09 09:05:00	3	1	Male	Yes	No		No	No	Not applicable	Complete
380	Yes	7							7.1							4	2023-11-09 09:40:00	3	81	Male	Yes	No		No	No	Not applicable	Complete
381	Yes	7							7.1							30	2023-11-09 16:41:00	4	49	Male	Yes	No		No	No	Not applicable	Complete
382	Yes	7							7.1							5	2023-11-09 09:45:00	2	38	Female	Yes	No		No	No	Not applicable	Complete
383	Yes	7							7.1							5	2023-11-09 09:48:00	2	25	Female	Yes	No		No	No	Not applicable	Complete
384	Yes	7							7.1							6	2023-11-09 09:51:00	6	67	Male	Yes	No		No	No	Not applicable	Complete
385	Yes	7							7.1							6	2023-11-09 09:57:00	6	66	Female	Yes	Yes	No	No	No	Not applicable	Complete
386	Yes	7							7.1							6	2023-11-09 09:58:00	6	77	Female	Yes	No		No	No	Not applicable	Complete
387	Yes	7							7.1							6	2023-11-09 09:59:00	6	50	Male	Yes	No		No	Yes	Not applicable	Complete
388	Yes	7							7.1							7	2023-11-09 10:06:00	4	71	Male	Yes	No		No	No	Not applicable	Complete
389	Yes	7							7.1							7	2023-11-09 10:12:00	4	71	Female	Yes	No		No	No	Not applicable	Complete
390	Yes	7							7.1							7	2023-11-09 10:13:00	4	51	Female	Yes	No		No	Yes	Not applicable	Complete
391	Yes	7							7.1							1	2023-11-09 09:07:00	3	39	Female	Yes	No		No	No	Not applicable	Complete
392	Yes	7							7.1							8	2023-11-09 10:21:00	5	7	Male	Yes	No		No	No	Not applicable	Complete
393	Yes	7							7.1							8	2023-11-09 10:24:00	5	34	Male	Yes	No		No	No	Not applicable	Complete
394	Yes	7							7.1							8	2023-11-09 10:25:00	5	2	Female	Yes	No		No	No	Not applicable	Complete
395	Yes	7							7.1							9	2023-11-09 10:28:00	3	33	Male	Yes	No		No	Yes	Not applicable	Complete
396	Yes	7							7.1							9	2023-11-09 10:30:00	3	6	Female	Yes	No		No	No	Not applicable	Complete
397	Yes	7							7.1							9	2023-11-09 10:31:00	3	31	Female	Yes	No		No	No	Not applicable	Complete
398	Yes	7							7.1							9	2023-11-09 10:32:00	3	35	Male	Yes	No		No	Yes	Not applicable	Complete
399	Yes	7							7.1							10	2023-11-09 10:40:00	4	74	Male	Yes	No		No	No	Not applicable	Complete
400	Yes	7							7.1							11	2023-11-09 10:44:00	8	8	Female	Yes	No		No	No	Not applicable	Complete
401	Yes	7							7.1							11	2023-11-09 10:49:00	8	10	Male	Yes	No		No	No	Not applicable	Complete
402	Yes	7							7.1							2	2023-11-09 09:13:00	2	49	Female	No	No		No	No	Not applicable	Complete
403	Yes	7							7.1							11	2023-11-09 10:50:00	8	28	Female	Yes	No		No	No	Not applicable	Complete
404	Yes	7							7.1							11	2023-11-09 10:53:00	8	69	Female	Yes	No		No	Yes	Not applicable	Complete
405	Yes	7							7.1							12	2023-11-09 11:02:00	5	49	Male	Yes	No		No	No	Not applicable	Complete
406	Yes	7							7.1							13	2023-11-09 11:17:00	6	25	Female	Yes	No		No	No	Not applicable	Complete
407	Yes	7							7.1							13	2023-11-09 11:30:00	6	16	Female	No	No		No	No	Not applicable	Complete
408	Yes	7							7.1							13	2023-11-09 11:32:00	6	15	Male	No	No		No	No	Not applicable	Complete
409	Yes	7							7.1							13	2023-11-09 11:33:00	6	33	Female	Yes	No		No	No	Not applicable	Complete
410	Yes	7														13	2023-11-09 11:34:00	6	32	Female		No		No	No	Not applicable	Complete
411	Yes	7							7.1							13	2023-11-09 11:36:00	6	13	Female	No	No		No	No	Not applicable	Complete
412	Yes	7							7.1							13	2023-11-09 11:38:00	6	16	Male	No	No		No	No	Not applicable	Complete
413	Yes	7							7.1							2	2023-11-09 09:24:00	2	70	Female	Yes	No		No	No	Not applicable	Complete
414	Yes	7							7.1							13	2023-11-09 11:39:00	6	3	Male	No	Yes	No	No	No	Not applicable	Complete
415	Yes	7							7.1							13	2023-11-09 11:42:00	6	3	Male	No	No		No	No	Not applicable	Complete
416	Yes	7							7.1							13	2023-11-09 11:42:00	6	10	Male	Yes	No		No	No	Not applicable	Complete
417	Yes	7							7.1							13	2023-11-09 11:44:00	6	8	Male	Yes	No		No	Yes	Not applicable	Complete
418	Yes	7							7.1							14	2023-11-09 11:54:00	3	67	Female	Yes	No		No	No	Not applicable	Complete
419	Yes	7							7.1							14	2023-11-09 11:57:00	3	69	Male	Yes	No		No	No	Not applicable	Complete
420	Yes	7							7.1							15	2023-11-09 12:01:00	2	40	Female	Yes	No		No	No	Not applicable	Complete
421	Yes	7							7.1							16	2023-11-09 12:06:00	2	63	Female	Yes	No		No	No	Not applicable	Complete
422	Yes	7							7.1							17	2023-11-09 12:23:00	3	59	Female	Yes	No		No	No	Not applicable	Complete
423	Yes	7							7.1							17	2023-11-09 12:26:00	3	17	Female	Yes	Yes	No	No	No	Yes, I directed them to their local health centre	Complete
424	Yes	7							7.1							3	2023-11-09 09:28:00	15	68	Male	Yes	No		No	No	Not applicable	Complete
425	Yes	7							7.1							17	2023-11-09 12:28:00	3	15	Male	Yes	Yes	No	No	No	Yes, I directed them to their local health centre	Complete
426	Yes	7							7.1							17	2023-11-09 12:29:00	3	34	Female	Yes	Yes	No	No	No	Yes, I directed them to their local health centre	Complete
427	Yes	7							7.1							18	2023-11-09 13:34:00	3	73	Male	Yes	No		No	No	Not applicable	Complete
428	Yes	7							7.1							18	2023-11-09 13:37:00	3	79	Female	Yes	No		No	No	Not applicable	Complete
429	Yes	7							7.1							18	2023-11-09 13:41:00	3	49	Female	Yes	No		No	No	Not applicable	Complete
430	Yes	7							7.1							18	2023-11-09 13:49:00	3	32	Female	Yes	No		No	No	Not applicable	Complete
431	Yes	7							7.1							19	2023-11-09 13:51:00	11	23	Female	Yes	No		No	No	Not applicable	Complete
432	Yes	7							7.1							19	2023-11-09 13:57:00	11	21	Female	Yes	Yes	No	No	No	Yes, I directed them to their local health centre	Complete
433	Yes	7							7.1							20	2023-11-09 14:05:00	10	29	Male	Yes	No		No	No	Not applicable	Complete
434	Yes	7							7.1							3	2023-11-09 09:29:00	15	66	Female	Yes	No		No	No	Not applicable	Complete
435	Yes	7							7.1							20	2023-11-09 14:11:00	10	6	Male	Yes	No		No	No	Not applicable	Complete
436	Yes	7							7.1							20	2023-11-09 14:12:00	10	14	Male	Yes	No		No	No	Not applicable	Complete
437	Yes	7														20	2023-11-09 14:13:00	10	16	Male	Yes	No		No	No	Not applicable	Complete
438	Yes	7							7.1							20	2023-11-09 14:14:00	10	5	Male	Yes	No		No	No	Not applicable	Complete
439	Yes	7							7.1							10	2023-11-09 14:15:00	10	38	Female	No	No		No	No	Not applicable	Complete
440	Yes	7							7.1							20	2023-11-09 14:16:00	10	30	Female	Yes	No		No	No	Not applicable	Complete
441	Yes	7							7.1							20	2023-11-09 14:17:00	10	35	Female	Yes	No		No	No	Not applicable	Complete
442	Yes	7							7.1							20	2023-11-09 14:18:00	10	44	Female	Yes	No		No	No	Not applicable	Complete
443	Yes	7							7.1							20	2023-11-09 14:28:00	10	8	Male	Yes	No		No	No	Not applicable	Complete
444	Yes	7							7.1							21	2023-11-09 14:28:00	7	22	Female	Yes	No		No	No	Not applicable	Complete
445	Yes	7							7.1							3	2023-11-09 09:30:00	15	18	Male	Yes	Yes	No	No	No	Not applicable	Complete
446	Yes	7							7.1							21	2023-11-09 14:36:00	7	23	Male	Yes	No		No	No	Not applicable	Complete
447	Yes	7							7.1							21	2023-11-09 14:37:00	7	8	Female	Yes	No		No	No	Not applicable	Complete
448	Yes	7							7.1							21	2023-11-09 14:37:00	7	5	Female	Yes	No		No	No	Not applicable	Complete
449	Yes	7							7.1							21	2023-11-09 14:38:00	7	13	Female	Yes	No		No	No	Not applicable	Complete
450	Yes	7							7.1							21	2023-11-09 14:39:00	7	40	Male	Yes	No		No	No	Not applicable	Complete
451	Yes	7							7.1							21	2023-11-09 14:39:00	7	44	Female	Yes	No		No	No	Not applicable	Complete
452	Yes	7							7.1							22	2023-11-09 14:41:00	8	33	Female	Yes	No		No	No	Not applicable	Complete
453	Yes	7							7.1							22	2023-11-09 14:57:00	8	33	Male	Yes	No		No	No	Not applicable	Complete
454	Yes	7							7.1							23	2023-11-09 15:10:00	15	37	Female	Yes	No		No	No	Not applicable	Complete
455	Yes	7							7.1							23	2023-11-09 15:14:00	15	39	Female	Yes	No		No	No	Not applicable	Complete
456	Yes	7							7.1							4	2023-11-09 09:36:00	3	78	Female	Yes	No		No	No	Not applicable	Complete
457	Yes	7							7.1							24	2023-11-09 15:15:00	3	40	Female	Yes	No		No	No	Not applicable	Complete
458	Yes	7							7.1							24	2023-11-09 15:26:00	3	18	Female	Yes	Yes	No	No	Yes	Yes, I directed them to their local health centre	Complete
459	Yes	7							7.1							24	2023-11-09 15:28:00	3	21	Male	Yes	No		No	No	Not applicable	Complete
460	Yes	7							7.1							25	2023-11-09 15:34:00	20	42	Male	Yes	No		No	No	Not applicable	Complete
461	Yes	7							7.1							25	2023-11-09 15:39:00	20	16	Male	Yes	No		No	No	Not applicable	Complete
462	Yes	7							7.1							25	2023-11-09 15:40:00	20	9	Male	Yes	No		No	No	Not applicable	Complete
463	Yes	7							7.1							25	2023-11-09 15:41:00	20	39	Autre	Yes	No		No	No	Not applicable	Complete
464	Yes	7							7.1							25	2023-11-09 15:41:00	20	63	Female	Yes	No		No	No	Not applicable	Complete
465	Yes	7							7.1							25	2023-11-09 15:43:00	20	30	Female	Yes	Yes	No	No	No	Yes, I directed them to their local health centre	Complete
466	Yes	7							7.1							25	2023-11-09 15:44:00	20	61	Female	Yes	No		No	No	Not applicable	Complete
467	Yes	7							7.1							4	2023-11-09 09:38:00	3	57	Male	Yes	No		No	Yes	Not applicable	Complete
468	Yes	7							7.1							25	2023-11-09 15:45:00	20	4	Male	Yes	Yes	No	No	No	Yes, I directed them to their local health centre	Complete
469	Yes	7							7.1							26	2023-11-09 16:01:00	2	49	Female	Yes	No		No	No	Not applicable	Complete
470	Yes	7							7.1							27	2023-11-09 16:13:00	4	24	Female	Yes	No		No	No	Not applicable	Complete
471	Yes	7							7.1							27	2023-11-09 16:16:00	4	24	Female	Yes	No		No	No	Not applicable	Complete
472	Yes	7							7.1							28	2023-11-09 16:18:00	10	31	Male	Yes	No		No	No	Not applicable	Complete
473	Yes	7							7.1							29	2023-11-09 16:24:00	6	51	Male	Yes	Yes	No	No	Yes	Yes, I directed them to their local health centre	Complete
474	Yes	7							7.1							29	2023-11-09 16:31:00	6	80	Female	Yes	No		No	Yes	Yes, I directed them to their local health centre	Complete
475	Yes	7							7.1							30	2023-11-09 16:35:00	4	60	Male	Yes	No		No	No	Not applicable	Complete
476	Yes	7							7.1							30	2023-11-09 16:39:00	4	44	Female	Yes	No		No	No	Not applicable	Complete
477	Yes	7							7.1							30	2023-11-09 16:40:00	4	14	Female	Yes	No		No	No	Not applicable	Complete
478	Yes	5					5.2									1	2023-11-09 10:15:00	7	68	Female	Yes	No		No	No	Not applicable	Complete
479	Yes	5					5.2									5	2023-11-09 11:38:00	7	41	Female	Yes	No		No	Yes	Not applicable	Complete
480	Yes	5					5.2									5	2023-11-09 11:43:00	7	70	Female	Yes	No		No	Yes	Not applicable	Complete
481	Yes	5					5.2									6	2023-11-09 11:52:00	1	57	Female	Yes	No		No	No	Not applicable	Complete
482	Yes	5					5.2									7	2023-11-09 12:04:00	5	15	Male	Yes	No		No	No	Not applicable	Complete
483	Yes	5					5.2									7	2023-11-09 12:05:00	5	10	Female	Yes	No		No	No	Not applicable	Complete
484	Yes	5					5.2									7	2023-11-09 12:06:00	5	5	Female	Yes	No		No	No	Not applicable	Complete
485	Yes	5					5.2									7	2023-11-09 12:08:00	5	36	Female	Yes	No		No	No	Not applicable	Complete
486	Yes	5					5.2									8	2023-11-09 12:14:00	4	25	Male	Yes	Yes	No	No	Yes	Yes, I directed them to their local health centre	Complete
487	Yes	5					5.2									8	2023-11-09 12:20:00	4	2	Male	Yes	Yes	No	No	No	Yes, I directed them to their local health centre	Complete
488	Yes	5					5.2									8	2023-11-09 12:22:00	4	2	Female	Yes	No		No	No	Not applicable	Complete
489	Yes	5					5.2									1	2023-11-09 10:23:00	7	66	Male	Yes	No		No	No	Not applicable	Complete
490	Yes	5					5.2									9	2023-11-09 12:25:00	7	55	Male	Yes	No		No	No	Not applicable	Complete
491	Yes	5					5.2									9	2023-11-09 12:31:00	7	58	Female	Yes	Yes	No	No	Yes	Yes, I directed them to their local health centre	Complete
492	Yes	5					5.2									9	2023-11-09 12:36:00	7	3	Male	Yes	Yes	No	No	Yes	Yes, I directed them to their local health centre	Complete
493	Yes	5					5.2									9	2023-11-09 12:37:00	7	1	Male	Yes	No		No	No	Not applicable	Complete
494	Yes	5					5.2									9	2023-11-09 12:38:00	7	29	Male	Yes	No		No	No	Not applicable	Complete
495	Yes	5					5.2									10	2023-11-09 13:40:00	8	35	Male	Yes	No		No	No	Not applicable	Complete
496	Yes	5					5.2									10	2023-11-09 13:42:00	8	11	Female	Yes	No		No	No	Not applicable	Complete
497	Yes	5					5.2									10	2023-11-09 13:42:00	8	56	Male	Yes	No		No	No	Not applicable	Complete
498	Yes	5					5.2									10	2023-11-09 13:45:00	8	51	Female	Yes	No		No	No	Not applicable	Complete
499	Yes	5					5.2									11	2023-11-09 13:52:00	3	37	Male	Yes	No		No	No	Not applicable	Complete
500	Yes	5					5.2									1	2023-11-09 10:24:00	7	0	Female	Yes	Yes	No	No	No	Yes, I directed them to their local health centre	Complete
501	Yes	5					5.2									11	2023-11-09 13:55:00	3	61	Female	Yes	No		No	Yes	Not applicable	Complete
502	Yes	5					5.2									11	2023-11-09 13:57:00	3	61	Male	Yes	No		No	No	Not applicable	Complete
503	Yes	5					5.2									11	2023-11-09 13:59:00	3	36	Female	Yes	No		No	No	Not applicable	Complete
504	Yes	5					5.2									12	2023-11-09 14:10:00	2	21	Female	Yes	No		No	No	Not applicable	Complete
505	Yes	5					5.2									13	2023-11-09 14:17:00	4	61	Male	Yes	Yes	No	No	No	Not applicable	Complete
506	Yes	5					5.2									13	2023-11-09 14:21:00	4	65	Female	Yes	No		No	Yes	Not applicable	Complete
507	Yes	5					5.2									13	2023-11-09 14:22:00	4	62	Male	Yes	No		No	No	Not applicable	Complete
508	Yes	5					5.2									13	2023-11-09 14:26:00	4	61	Male	Yes	No		No	No	Not applicable	Complete
509	Yes	5					5.2									14	2023-11-09 14:38:00	7	64	Female	Yes	No		No	No	Not applicable	Complete
510	Yes	5					5.2									14	2023-11-09 14:40:00	7	34	Female	Yes	No		Yes	No	Not applicable	Complete
511	Yes	5					5.2									2	2023-11-09 10:57:00	6	67	Female	Yes	No		No	No	Not applicable	Complete
512	Yes	5					5.2									14	2023-11-09 14:42:00	7	3	Male	Yes	Yes	Yes	Yes	Yes	Yes, I directed them to their local health centre	Complete
513	Yes	5					5.2									14	2023-11-09 14:46:00	7	38	Female	Yes	No		No	Yes	Not applicable	Complete
514	Yes	5					5.2									15	2023-11-09 15:10:00	7	36	Female	Yes	No		No	No	Not applicable	Complete
515	Yes	5					5.2									7	2023-11-09 15:10:00	7	67	Male	Yes	No		No	No	Not applicable	Complete
516	Yes	5					5.2									15	2023-11-09 15:12:00	7	4	Female	Yes	Yes	No	No	Yes	Yes, I directed them to their local health centre	Complete
517	Yes	5					5.2									15	2023-11-09 15:16:00	7	62	Female	Yes	No		No	No	Not applicable	Complete
518	Yes	5					5.2									15	2023-11-09 15:19:00	7	15	Female	Yes	No		No	No	Not applicable	Complete
519	Yes	5					5.2									16	2023-11-09 15:32:00	5	37	Male	Yes	No		No	No	Not applicable	Complete
520	Yes	5					5.2									16	2023-11-09 15:34:00	5	6	Male	Yes	No		No	No	Not applicable	Complete
521	Yes	5					5.2									16	2023-11-09 15:36:00	5	58	Female	Yes	No		No	No	Not applicable	Complete
522	Yes	5					5.2									2	2023-11-09 10:59:00	6	65	Male	Yes	No		No	No	Not applicable	Complete
523	Yes	5					5.2									16	2023-11-09 15:37:00	5	53	Male	Yes	Yes	No	Yes	Yes	Yes, I directed them to their local health centre	Complete
524	Yes	5					5.2									17	2023-11-09 16:09:00	5	43	Female	Yes	No		No	No	Not applicable	Complete
525	Yes	5					5.2									17	2023-11-09 16:11:00	5	12	Male	Yes	No		No	No	Not applicable	Complete
526	Yes	5					5.2									17	2023-11-09 16:13:00	5	9	Male	Yes	No		No	No	Not applicable	Complete
527	Yes	5					5.2									17	2023-11-09 16:13:00	5	46	Female	Yes	No		No	No	Not applicable	Complete
528	Yes	5					5.2									17	2023-11-09 16:15:00	5	8	Male	Yes	No		No	No	Not applicable	Complete
529	Yes	5					5.2									17	2023-11-09 16:16:00	5	7	Male	Yes	No		No	No	Not applicable	Complete
530	Yes	5					5.2									17	2023-11-09 16:17:00	5	36	Male	Yes	No		No	No	Not applicable	Complete
531	Yes	5					5.2									18	2023-11-09 16:29:00	8	79	Male	Yes	No		No	No	Not applicable	Complete
532	Yes	5					5.2									18	2023-11-09 16:33:00	8	59	Female	Yes	No		No	Yes	Not applicable	Complete
533	Yes	5					5.2									3	2023-11-09 11:13:00	7	13	Female	Yes	No		No	No	Not applicable	Complete
534	Yes	5					5.2									18	2023-11-09 16:38:00	8	62	Male	Yes	No		No	No	Not applicable	Complete
535	Yes	5					5.2									18	2023-11-09 16:38:00	8	36	Female	Yes	No		No	No	Not applicable	Complete
536	Yes	5					5.2									18	2023-11-09 16:39:00	8	17	Female	Yes	No		No	No	Not applicable	Complete
537	Yes	5					5.2									19	2023-11-09 16:43:00	2	60	Male	Yes	No		No	No	Not applicable	Complete
538	Yes	5					5.2									18	2023-11-09 16:46:00	8	3	Female	Yes	No		No	No	Not applicable	Complete
539	Yes	5					5.2									18	2023-11-09 16:47:00	8	40	Male	Yes	No		No	No	Not applicable	Complete
540	Yes	5					5.2									20	2023-11-09 17:02:00	8	60	Female	Yes	No		No	No	Not applicable	Complete
541	Yes	5					5.2									20	2023-11-09 17:04:00	8	11	Female	Yes	No		No	No	Not applicable	Complete
542	Yes	5					5.2									20	2023-11-09 17:07:00	8	68	Male	Yes	No		No	No	Not applicable	Complete
543	Yes	5					5.2									20	2023-11-09 17:08:00	8	5	Male	No	No		No	No	Not applicable	Complete
544	Yes	5					5.2									3	2023-11-09 11:17:00	7	67	Female	Yes	Yes	No	No	Yes	Yes, I directed them to their local health centre	Complete
545	Yes	5					5.2									20	2023-11-09 17:09:00	8	9	Female	Yes	No		No	No	Not applicable	Complete
546	Yes	5					5.2									20	2023-11-09 17:10:00	8	85	Female	Yes	No		No	No	Not applicable	Complete
547	Yes	5					5.2									20	2023-11-09 17:12:00	8	33	Male	Yes	No		No	No	Not applicable	Complete
548	Yes	5					5.2									21	2023-11-09 17:27:00	8	36	Female	Yes	No		No	No	Not applicable	Complete
549	Yes	5					5.2									21	2023-11-09 17:30:00	8	43	Male	Yes	No		No	Yes	Not applicable	Complete
550	Yes	5					5.2									21	2023-11-09 17:34:00	8	11	Female	Yes	No		No	Yes	Not applicable	Complete
551	Yes	5					5.2									21	2023-11-09 17:35:00	8	13	Male	Yes	No		No	No	Not applicable	Complete
552	Yes	5					5.2									21	2023-11-09 17:36:00	8	10	Female	Yes	Yes	Yes	No	Yes	Yes, I directed them to their local health centre	Complete
553	Yes	5					5.2									21	2023-11-09 17:43:00	8	43	Male	Yes	No		No	No	Not applicable	Complete
554	Yes	5					5.2									22	2023-11-09 17:57:00	12	4	Female	Yes	No		Yes	No	Not applicable	Complete
555	Yes	5					5.2									3	2023-11-09 11:21:00	7	44	Male	Yes	Yes	No	No	No	Yes, I directed them to their local health centre	Complete
556	Yes	5					5.2									22	2023-11-09 18:00:00	12	8	Male	Yes	No		Yes	No	Not applicable	Complete
557	Yes	5					5.2									22	2023-11-09 18:01:00	12	13	Male	Yes	No		No	No	Not applicable	Complete
558	Yes	5					5.2									22	2023-11-09 18:02:00	12	42	Male	Yes	No		No	No	Not applicable	Complete
559	Yes	5					5.2									22	2023-11-09 18:03:00	12	32	Female	Yes	No		No	No	Not applicable	Complete
560	Yes	5					5.2									4	2023-11-09 11:29:00	8	41	Male	Yes	No		No	No	Not applicable	Complete
561	Yes	3			3.3											1	2023-11-09 10:11:00	2	33	Male	Yes	No		No	No	Not applicable	Complete
562	Yes	3			3.3											5	2023-11-09 11:10:00	2	51	Female	Yes	Yes	Yes	Yes	Yes	Yes, I directed them to their local health centre	Complete
563	Yes	3			3.3											5	2023-11-09 11:15:00	2	63	Female	Yes	No		No	No	Not applicable	Complete
564	Yes	3			3.3											5	2023-11-09 11:18:00	2	3	Female	Yes	No		No	No	Not applicable	Complete
565	Yes	3			3.3											5	2023-11-09 11:21:00	2	47	Female	Yes	No		Yes	No	Not applicable	Complete
566	Yes	3			3.3											6	2023-11-09 11:32:00	3	49	Female	Yes	No		No	No	Not applicable	Complete
567	Yes	3			3.3											6	2023-11-09 11:35:00	34		Female	Yes	No		No	No	Not applicable	Complete
568	Yes	3			3.3											6	2023-11-09 11:36:00	3	16	Male	Yes	No		No	No	Not applicable	Complete
569	Yes	3			3.3											6	2023-11-09 11:37:00	3	42	Female	Yes	No		No	No	Not applicable	Complete
570	Yes	3			3.3											7	2023-11-09 11:47:00	5	69	Female	Yes	No		No	No	Not applicable	Complete
571	Yes	3			3.3											7	2023-11-09 11:50:00	5	4	Male	Yes	No		No	No	Not applicable	Complete
572	Yes	3			3.3											1	2023-11-09 10:13:00	2	30	Female	Yes	Yes	Yes	Yes	Yes	Yes, I directed them to their local health centre	Complete
573	Yes	3			3.3											8	2023-11-09 13:09:00	3	47	Male	Yes	No		No	No	Not applicable	Complete
574	Yes	3			3.3											8	2023-11-09 13:10:00	3	4	Female	Yes	No		No	No	Not applicable	Complete
575	Yes	3			3.3											8	2023-11-09 13:11:00	3	43	Female	Yes	No		No	No	Not applicable	Complete
576	Yes	3			3.3											9	2023-11-09 13:17:00	5	44	Female	No	No		No	No	Not applicable	Complete
577	Yes	3			3.3											9	2023-11-09 13:19:00	5	41	Male	Yes	No		No	No	Not applicable	Complete
578	Yes	3			3.3											9	2023-11-09 13:21:00	5	4	Male	Yes	No		No	No	Not applicable	Complete
579	Yes	3			3.3											10	2023-11-09 13:24:00	3	32	Female	Yes	Yes	No	No	Yes	Yes, I directed them to their local health centre	Complete
580	Yes	3			3.3											10	2023-11-09 13:27:00	3	2	Male	Yes	Yes	No	Yes	Yes	Yes, I directed them to their local health centre	Complete
581	Yes	3			3.3											11	2023-11-09 13:35:00	2	65	Female	Yes	No		Yes	Yes	Not applicable	Complete
582	Yes	3			3.3											11	2023-11-09 13:38:00	2	33	Male	Yes	No		No	No	Not applicable	Complete
583	Yes	3			3.3											2	2023-11-09 10:29:00	3	69	Male	Yes	No		No	No	Not applicable	Complete
584	Yes	3			3.3											12	2023-11-09 13:52:00	1	78	Female	No	No		No	No	Not applicable	Complete
585	Yes	3			3.3											13	2023-11-09 13:57:00	4	50	Female	Yes	No		No	No	Not applicable	Complete
586	Yes	3			3.3											13	2023-11-09 14:02:00	4	7	Female	Yes	No		No	Yes	Not applicable	Complete
587	Yes	3			3.3											13	2023-11-09 14:05:00	4	10	Female	Yes	No		Yes	Yes	Not applicable	Complete
588	Yes	3			3.3											14	2023-11-09 14:12:00	4	6	Male	Yes	No		No	No	Not applicable	Complete
589	Yes	3			3.3											14	2023-11-09 14:15:00	4	43	Male	Yes	No		No	No	Not applicable	Complete
590	Yes	3			3.3											15	2023-11-09 14:41:00	5	40	Female	Yes	No		No	No	Not applicable	Complete
591	Yes	3			3.3											15	2023-11-09 14:43:00	5	27	Female	Yes	Yes	No	Yes	Yes	Not applicable	Complete
592	Yes	3			3.3											15	2023-11-09 14:49:00	5	47	Female	Yes	No		No	No	Not applicable	Complete
593	Yes	3			3.3											16	2023-11-09 15:06:00	5	62	Male	Yes	No		Yes	No	Not applicable	Complete
594	Yes	3			3.3											2	2023-11-09 10:32:00	3	56	Female	Yes	No		No	No	Not applicable	Complete
595	Yes	3			3.3											16	2023-11-09 15:09:00	5	23	Male	Yes	No		Yes	No	Yes, I directed them to their local health centre	Complete
596	Yes	3			3.3											5	2023-11-09 15:19:00	5	59	Female	Yes	No		No	Yes	Not applicable	Complete
597	Yes	3			3.3											5	2023-11-09 15:30:00	5	16	Female	Yes	No		No	No	Not applicable	Complete
598	Yes	3			3.3											17	2023-11-09 15:36:00	4	49	Male	Yes	No		No	No	Not applicable	Complete
599	Yes	3			3.3											17	2023-11-09 15:40:00	4	54	Female	Yes	Yes	No	No	No	Not applicable	Complete
600	Yes	3			3.3											18	2023-11-09 15:50:00	5	8	Male	Yes	No		No	No	Not applicable	Complete
601	Yes	3			3.3											18	2023-11-09 15:50:00	5	20	Female	Yes	No		No	No	Not applicable	Complete
602	Yes	3			3.3											18	2023-11-09 15:53:00	5	29	Female	Yes	No		Yes	No	Not applicable	Complete
603	Yes	3			3.3											18	2023-11-09 15:55:00	5	1	Female	Yes	No		No	No	Not applicable	Complete
604	Yes	3			3.3											19	2023-11-09 16:09:00	9	57	Male	Yes	No		No	No	Not applicable	Complete
605	Yes	3			3.3											3	2023-11-09 10:48:00	4	21	Female	Yes	No		No	No	Not applicable	Complete
606	Yes	3			3.3											19	2023-11-09 16:10:00	9	91	Male	Yes	No		No	No	Not applicable	Complete
607	Yes	3			3.3											19	2023-11-09 16:12:00	7	91	Male	Yes	No		No	No	Not applicable	Complete
608	Yes	3			3.3											19	2023-11-09 16:14:00	19	24	Male	Yes	Yes	No	No	No	Not applicable	Complete
609	Yes	3			3.3											20	2023-11-09 16:22:00	5	16	Male	Yes	Yes	No	Yes	No	Not applicable	Complete
610	Yes	3			3.3											20	2023-11-09 16:24:00	5	21	Male	Yes	Yes	No	No	No	Not applicable	Complete
611	Yes	3			3.3											20	2023-11-09 16:25:00	546	46	Male	Yes	No		No	No	Not applicable	Complete
612	Yes	3			3.3											21	2023-11-09 16:38:00	3	58	Female	Yes	No		No	No	Not applicable	Complete
613	Yes	3			3.3											21	2023-11-09 16:41:00	3	19	Female	Yes	No		No	No	Not applicable	Complete
614	Yes	3			3.3											21	2023-11-09 16:42:00	3	11	Female	Yes	No		No	No	Not applicable	Complete
615	Yes	3			3.3											21	2023-11-09 16:43:00	3	9	Female	Yes	No		No	No	Not applicable	Complete
616	Yes	3			3.3											3	2023-11-09 10:51:00	4	53	Female	Yes	No		No	No	Not applicable	Complete
617	Yes	3			3.3											22	2023-11-09 16:55:00	4	9	Male	Yes	No		No	No	Not applicable	Complete
618	Yes	3			3.3											22	2023-11-09 16:57:00	4	30	Female	Yes	No		No	No	Not applicable	Complete
619	Yes	3			3.3											22	2023-11-09 17:00:00	4	15	Female	Yes	No		No	No	Not applicable	Complete
620	Yes	3			3.3											4	2023-11-09 10:53:00	1	64	Male	Yes	No		Yes	No	Not applicable	Complete
621	Yes	3			3.3											5	2023-11-09 11:00:00	2	49	Female	Yes	Yes	No	Yes	Yes	Yes, I directed them to their local health centre	Complete
622	Yes	3			3.3											5	2023-11-09 11:06:00	2	15	Female	Yes	No		No	No	Not applicable	Complete
623	Yes	11											11.1			1	2023-11-10 09:53:00	5	19	Male	Yes	No		No	No	Not applicable	Complete
624	Yes	11											11.1			5	2023-11-10 10:47:00	9	1	Male	Yes	No		Yes	Yes	Yes, I directed them to their local health centre	Complete
625	Yes	11											11.1			5	2023-11-10 10:49:00	9	35	Female	Yes	No		No	Yes		Complete
626	Yes	11											11.1			5	2023-11-10 10:51:00	9	17	Female	Yes	Yes	No	No	Yes	Yes, I directed them to their local health centre	Complete
627	Yes	11											11.1			5	2023-11-10 10:53:00	9	26	Male	Yes	No		Yes	No	Yes, I directed them to their local health centre	Complete
628	Yes	11											11.1			5	2023-11-10 10:55:00	9	48	Male	Yes	No		No	No	Not applicable	Complete
629	Yes	11											11.1			6	2023-11-10 10:59:00	2	56	Female	Yes	No		No	No	Not applicable	Complete
630	Yes	11											11.1			6	2023-11-10 11:08:00	2	57	Male	Yes	No		No	No	Not applicable	Complete
631	Yes	11											11.1			7	2023-11-10 11:12:00	5	38	Female	Yes	No		No	No	Not applicable	Complete
632	Yes	11											11.1			7	2023-11-10 11:18:00	5	3	Female	Yes	Yes	No	Yes	Yes	Yes, I directed them to their local health centre	Complete
633	Yes	11											11.1			7	2023-11-10 11:22:00	5	11	Male	Yes	No		No	No	Not applicable	Complete
634	Yes	11											11.1			2	2023-11-10 09:59:00	2	1	Male	Yes	Yes	No	No	No	Yes, I directed them to their local health centre	Complete
635	Yes	11														7	2023-11-10 11:23:00	5	15	Male	Yes	No		No	No	Not applicable	Complete
636	Yes	11											11.1			8	2023-11-10 11:29:00	5	67	Female	Yes	No		No	No	Not applicable	Complete
637	Yes	11											11.1			8	2023-11-10 11:33:00	5	8	Female	Yes	No		No	No	Not applicable	Complete
638	Yes	11											11.1			9	2023-11-10 11:57:00	5	46	Female	Yes	No		No	No	Not applicable	Complete
639	Yes	11											11.1			9	2023-11-10 11:59:00	5	11	Female	Yes	No		No	No	Not applicable	Complete
640	Yes	11											11.1			9	2023-11-10 12:00:00	5	39	Male	Yes	No		No	No	Not applicable	Complete
641	Yes	11											11.1			9	2023-11-10 12:00:00	5	6	Male	Yes	Yes	No	No	Yes	Yes, I directed them to their local health centre	Complete
642	Yes	11											11.1			9	2023-11-10 12:04:00	5	16	Female	Yes	No		No	No	Not applicable	Complete
643	Yes	11											11.1			9	2023-11-10 12:05:00	5	3	Male	Yes	No		No	No	Not applicable	Complete
644	Yes	11											11.1			10	2023-11-10 13:55:00	2	74	Female	Yes	No		No	No	Not applicable	Complete
645	Yes	11											11.1			2	2023-11-10 10:10:00	3	72	Male	Yes	No		No	No	Not applicable	Complete
646	Yes	11											11.1			10	2023-11-10 14:08:00	2	69	Male	Yes	No		No	No	Not applicable	Complete
647	Yes	11											11.1			11	2023-11-10 14:16:00	3	12	Female	Yes	No		No	No	Not applicable	Complete
648	Yes	11											11.1			11	2023-11-10 14:20:00	3	37	Male	Yes	No		No	No	Not applicable	Complete
649	Yes	11											11.1			11	2023-11-10 14:21:00	3	31	Female	Yes	No		No	No	Not applicable	Complete
650	Yes	11											11.1			12	2023-11-10 14:46:00	2	68	Female	Yes	No		No	No	Not applicable	Complete
651	Yes	11											11.1			13	2023-11-10 14:55:00	2	63	Male	Yes	No		No	No	Not applicable	Complete
652	Yes	11											11.1			13	2023-11-10 14:59:00	2	63	Female	Yes	No		No	No	Not applicable	Complete
653	Yes	11											11.1			13	2023-11-10 15:00:00	2	5	Female	Yes	Yes	No	No	No	Yes, I directed them to their local health centre	Complete
654	Yes	11											11.1			14	2023-11-10 15:01:00	2	4	Male	Yes	No		No	No	Not applicable	Complete
655	Yes	11											11.1			15	2023-11-10 15:17:00	5	52	Female	No	No		No	No	Not applicable	Complete
656	Yes	11											11.1			2	2023-11-10 10:11:00	3	54	Female	Yes	No		No	No	Not applicable	Complete
657	Yes	11											11.1			15	2023-11-10 15:19:00	5	2	Female	Yes	Yes	Yes	No	No	Yes, I directed them to their local health centre	Complete
658	Yes	11											11.1			15	2023-11-10 15:22:00	5	31	Female	Yes	No		No	No	Not applicable	Complete
659	Yes	11											11.1			14	2023-11-10 15:28:00	3	66	Male	Yes	No		No	No	Not applicable	Complete
660	Yes	11											11.1			14	2023-11-10 15:30:00	3	17	Male	Yes	No		No	Yes	Not applicable	Complete
661	Yes	11											11.1			14	2023-11-10 15:37:00	3	56	Female	Yes	No		No	No	Not applicable	Complete
662	Yes	11											11.1			16	2023-11-10 15:47:00	5	15	Female	Yes	No		No	No	Not applicable	Complete
663	Yes	11											11.1			16	2023-11-10 15:51:00	5	11	Female	Yes	No		No	No	Not applicable	Complete
664	Yes	11											11.1			16	2023-11-10 15:52:00	5	3	Female	Yes	Yes	No	No	No	Yes, I directed them to their local health centre	Complete
665	Yes	11											11.1			16	2023-11-10 15:54:00	5	48	Female	Yes	No		No	No	Not applicable	Complete
666	Yes	11											11.1			17	2023-11-10 16:05:00	2	76	Female	Yes	No		No	No	Not applicable	Complete
667	Yes	11											11.1			3	2023-11-10 10:24:00	1	62	Male	Yes	No		No	Yes	Not applicable	Complete
668	Yes	11											11.1			17	2023-11-10 16:09:00	2	51	Male	Yes	No		No	No	Not applicable	Complete
669	Yes	11											11.1			17	2023-11-10 16:09:00	2	49	Female	Yes	No		No	No	Not applicable	Complete
670	Yes	11											11.1			18	2023-11-10 16:25:00	2	69	Male	Yes	No		No	No	Not applicable	Complete
671	Yes	11											11.1			19	2023-11-10 16:37:00	4	55	Female	Yes	No		No	No	Not applicable	Complete
672	Yes	11											11.1			20	2023-11-10 16:48:00	3	53	Male	No	No		No	No	Not applicable	Complete
673	Yes	11											11.1			20	2023-11-10 16:49:00	3	17	Female	No	No		No	No	Not applicable	Complete
674	Yes	7							7.1							31	2023-11-10 17:59:00	10	38	Female	Yes	No		No	No	Not applicable	Complete
675	Yes	7							7.1							32	2023-11-10 18:00:00	3	63	Male	Yes	No		No	No	Not applicable	Complete
676	Yes	11											11.1			4	2023-11-10 10:28:00	1	49	Male	No	No		No	No		Complete
677	Yes	11											11.1			5	2023-11-10 10:40:00	9	50	Female	Yes	No		No	Yes	Not applicable	Complete
678	Yes	11											11.1			5	2023-11-10 10:43:00	9	21	Female	Yes	No		No	No	Not applicable	Complete
679	Yes	11											11.1			5	2023-11-10 10:44:00	9	5	Female	Yes	Yes	No	No	Yes	Yes, I directed them to their local health centre	Complete
680	Yes	10										10.2				1	2023-11-10 09:09:00	4	47	Female	Yes	No		No	No	Not applicable	Complete
681	Yes	10										10.2				1	2023-11-10 09:11:00	4	20	Female	Yes	No		No	No	Not applicable	Complete
682	Yes	10										10.2				2	2023-11-10 09:25:00	5	17	Male	Yes	No		No	No	Not applicable	Complete
683	Yes	10										10.2				2	2023-11-10 09:25:00	5	67	Male	Yes	No		No	No	Not applicable	Complete
684	Yes	10										10.2				3	2023-11-10 09:38:00	5	59	Female	Yes	No		No	No	Not applicable	Complete
685	Yes	10										10.2				3	2023-11-10 09:41:00	5	35	Female	Yes	Yes	No	No	No	Not applicable	Complete
686	Yes	10										10.2				3	2023-11-10 09:42:00	5	61	Male	Yes	No		No	No	Not applicable	Complete
687	Yes	10										10.2				4	2023-11-10 10:00:00	3	46	Male	Yes	No		No	No	Not applicable	Complete
688	Yes	10										10.2				5	2023-11-10 10:06:00	3	26	Female	Yes	No		No	No	Not applicable	Complete
689	Yes	10										10.2				5	2023-11-10 10:09:00	3	5	Male	Yes	No		No	No	Not applicable	Complete
690	Yes	10										10.2				6	2023-11-10 10:18:00	4	53	Male	Yes	No		No	No	Not applicable	Complete
691	Yes	10										10.2				7	2023-11-10 10:40:00	4	64	Female	Yes	No		No	No	Not applicable	Complete
692	Yes	10										10.2				8	2023-11-10 10:49:00	7	3	Female	Yes	No		No	No	Not applicable	Complete
693	Yes	10										10.2				8	2023-11-10 10:51:00	7	34	Female	Yes	No		Yes	Yes	Not applicable	Complete
694	Yes	10										10.2				9	2023-11-10 11:01:00	6	33	Female	Yes	No		No	No	Not applicable	Complete
695	Yes	10										10.2				9	2023-11-10 11:03:00	6	30	Female	Yes	No		No	No	Not applicable	Complete
696	Yes	10										10.2				8	2023-11-10 11:03:00	7	29	Female	Yes	No		No	No	Not applicable	Complete
697	Yes	10														8	2023-11-10 11:05:00	6	0	Female	Yes	Yes	No	No	No	Not applicable	Complete
698	Yes	10										10.2				9	2023-11-10 11:06:00	6	7	Male	Yes	Yes	Yes	No	Yes	Yes, I directed them to their local health centre	Complete
699	Yes	10														9	2023-11-10 11:08:00	6	9	Female	Yes	No		No	No	Not applicable	Complete
700	Yes	10										10.2				9	2023-11-10 11:09:00	6	41	Male	Yes	No		No	No	Not applicable	Complete
701	Yes	10										10.2				9	2023-11-10 11:10:00	6	19	Male	Yes	Yes	No	No	No	Not applicable	Complete
702	Yes	10										10.2				9	2023-11-10 11:12:00	6	19	Female	Yes	No		No	No	Not applicable	Complete
703	Yes	10										10.2				9	2023-11-10 11:13:00	6	62	Female	Yes	No	No	No	No	Not applicable	Complete
704	Yes	10										10.2				9	2023-11-10 11:14:00	6	38	Female	Yes	Yes	No	No	No		Complete
705	Yes	10										10.2				10	2023-11-10 12:06:00	4	58	Male	Yes	Yes	No	No	No	Not applicable	Complete
706	Yes	10										10.2				10	2023-11-10 12:08:00	4	28	Male	Yes	No		No	No	Not applicable	Complete
707	Yes	10														10	2023-11-10 12:09:00	4	33	Male	Yes	Yes	No		No	Not applicable	Complete
708	Yes	10														10	2023-11-10 12:10:00	4	28	Male	Yes	Yes	No	No	No	Not applicable	Complete
709	Yes	10										10.2				10	2023-11-10 12:12:00	4	47	Female	Yes	No		No	No	Not applicable	Complete
710	Yes	10														11	2023-11-10 12:24:00	2	70	Male	Yes	No		No	No	Not applicable	Complete
711	Yes	10										10.2				11	2023-11-10 12:25:00	2	68	Female	Yes	No		No	No	Not applicable	Complete
712	Yes	10										10.2				12	2023-11-10 12:35:00	3	45	Female	Yes	No		No	No	Not applicable	Complete
713	Yes	10										10.2				13	2023-11-10 12:50:00	3	54	Female	Yes	No		No	No	Not applicable	Complete
714	Yes	10										10.2				28	2023-11-10 16:59:00	2	47	Male	Yes	No		No	No	Not applicable	Complete
715	Yes	10										10.2				14	2023-11-10 13:01:00	6	66	Female	Yes	No		No	No	Not applicable	Complete
716	Yes	10										10.2				14	2023-11-10 13:03:00	6	78	Male	Yes	Yes	No	No	No	Not applicable	Complete
717	Yes	10										10.2				14	2023-11-10 13:04:00	6	44	Male	Yes	No		No	No	Not applicable	Complete
718	Yes	10										10.2				14	2023-11-10 13:07:00	6	15	Female	Yes	No	No	No	No	Not applicable	Complete
719	Yes	10										10.2				15	2023-11-10 13:29:00	4	63	Male	Yes	No		No	No	Not applicable	Complete
720	Yes	10										10.2				15	2023-11-10 13:31:00	4	65	Male	Yes	No		No	Yes	Not applicable	Complete
721	Yes	10										10.2				16	2023-11-10 13:45:00	3	80	Male	Yes	Yes	No	Yes	Yes	Not applicable	Complete
722	Yes	10										10.2				17	2023-11-10 13:56:00	2	54	Male	Yes	No		No	No	Not applicable	Complete
723	Yes	10										10.2				17	2023-11-10 13:57:00	2	54	Female	Yes	No		No	No	Not applicable	Complete
724	Yes	10										10.2				18	2023-11-10 14:07:00	4	3	Female	Yes	No		No	No	Not applicable	Complete
725	Yes	10										10.2				18	2023-11-10 14:08:00	4	27	Female	Yes	Yes	No	No	Yes	Not applicable	Complete
726	Yes	10										10.2				18	2023-11-10 14:09:00	4	53	Male	Yes	No		No	No	Not applicable	Complete
727	Yes	10														18	2023-11-10 14:10:00	4	32	Female	Yes	No		No	No	Not applicable	Complete
728	Yes	10										10.2				18	2023-11-10 14:12:00	4	15	Female	Yes	No		No	No	Not applicable	Complete
729	Yes	10										10.2				19	2023-11-10 14:22:00	5	70	Male	Yes	No		No	Yes	Not applicable	Complete
730	Yes	10										10.2				19	2023-11-10 14:24:00	5	71	Female	Yes	No		No	No	Not applicable	Complete
731	Yes	10										10.2				19	2023-11-10 14:26:00	5	9	Female	Yes	No		No	No	Not applicable	Complete
732	Yes	10										10.2				20	2023-11-10 14:35:00	2	55	Male	Yes	No		No	No	Not applicable	Complete
733	Yes	10										10.2				21	2023-11-10 14:45:00	3	48	Male	Yes	No		No	No	Not applicable	Complete
734	Yes	10										10.2				21	2023-11-10 14:47:00	3	47	Female	Yes	No		No	No	Not applicable	Complete
735	Yes	10										10.2				21	2023-11-10 14:48:00	3	4	Female	Yes	Yes	No	No	Yes	Not applicable	Complete
736	Yes	10										10.2				22	2023-11-10 14:58:00	10	48	Female	Yes	No		No	No	Not applicable	Complete
737	Yes	10										10.2				22	2023-11-10 14:59:00	10	78	Female	No	No		No	No	Not applicable	Complete
738	Yes	10										10.2				22	2023-11-10 15:00:00	10	22	Female	Yes	No		No	No	Not applicable	Complete
739	Yes	10										10.2				22	2023-11-10 15:01:00	10	30	Male	Yes	No		No	No	Not applicable	Complete
740	Yes	10										10.2				22	2023-11-10 15:02:00	10	6	Female	Yes	No		No	No	Not applicable	Complete
741	Yes	10										10.2				22	2023-11-10 15:05:00	10	54	Female	Yes	No		No	No	Not applicable	Complete
742	Yes	10										10.2				22	2023-11-10 15:06:00	10	72	Male	Yes	No		No	No	Not applicable	Complete
743	Yes	10										10.2				23	2023-11-10 15:15:00	4	52	Male	Yes	No		No	No	Not applicable	Complete
744	Yes	10										10.2				23	2023-11-10 15:18:00	4	4	Female	Yes	No		No	No	Not applicable	Complete
745	Yes	10										10.2				23	2023-11-10 15:19:00	4	37	Female	Yes	No		No	No	Not applicable	Complete
746	Yes	10										10.2				23	2023-11-10 15:20:00	4	21	Male	Yes	No		No	Yes	Not applicable	Complete
747	Yes	10										10.2				24	2023-11-10 15:33:00	3	15	Female	Yes	No		No	No	Not applicable	Complete
748	Yes	10										10.2				24	2023-11-10 15:35:00	3	78	Female	Yes	No		No	No	Not applicable	Complete
749	Yes	10										10.2				24	2023-11-10 15:38:00	3	27	Male	Yes	No		No	No	Not applicable	Complete
750	Yes	10										10.2				24	2023-11-10 15:39:00	3	51	Male	Yes	No		No	No	Not applicable	Complete
751	Yes	10										10.2				25	2023-11-10 15:40:00	15	55	Male	Yes	No		No	No	Not applicable	Complete
752	Yes	10										10.2				25	2023-11-10 15:47:00	15	37	Male	Yes	No		Yes	No	Not applicable	Complete
753	Yes	10										10.2				25	2023-11-10 15:48:00	15	66	Female	Yes	No		No	No	Not applicable	Complete
754	Yes	10										10.2				25	2023-11-10 15:49:00	15	6	Female	Yes	Yes	Yes	Yes	Yes	Yes, I directed them to their local health centre	Complete
755	Yes	10										10.2				25	2023-11-10 15:52:00	15	7	Male	Yes	Yes	No	Yes	Yes	Yes, I directed them to their local health centre	Complete
756	Yes	10										10.2				26	2023-11-10 16:04:00	3	58	Female	Yes	No		No	No	Not applicable	Complete
757	Yes	10										10.2				26	2023-11-10 16:06:00	3	58	Male	Yes	No		No	No	Not applicable	Complete
758	Yes	10										10.2				27	2023-11-10 16:19:00	5	11	Male	Yes	No		No	No	Not applicable	Complete
759	Yes	10										10.2				27	2023-11-10 16:20:00	5	65	Male	Yes	No		No	No	Not applicable	Complete
760	Yes	10										10.2				27	2023-11-10 16:21:00	5	63	Female	Yes	No		No	No	Not applicable	Complete
761	Yes	10										10.2				27	2023-11-10 16:21:00	5	36	Female	Yes	No		No	No	Not applicable	Complete
762	Yes	10										10.2				25	2023-11-10 16:32:00	15	44	Female	Yes	No		No	No	Not applicable	Complete
763	Yes	10										10.2				25	2023-11-10 16:33:00	15	42	Male	Yes	No		No	No	Not applicable	Complete
764	Yes	10										10.2				28	2023-11-10 16:59:00	2	44	Female	Yes	No		No	No	Not applicable	Complete
765	Yes	10										10.2				29	2023-11-10 17:10:00	3	11	Female	Yes	No		No	No	Not applicable	Complete
766	Yes	10										10.2				29	2023-11-10 17:11:00	3	50	Female	Yes	No		No	No	Not applicable	Complete
767	Yes	10										10.2				30	2023-11-10 17:18:00	4	40	Female	Yes	No		No	No	Not applicable	Complete
768	Yes	10										10.2				31	2023-11-10 17:33:00	3	26	Female	Yes	No		No	No	Not applicable	Complete
769	Yes	10										10.2				31	2023-11-10 17:34:00	3	26	Male	Yes	No		No	No		Complete
770	Yes	10										10.2				31	2023-11-10 17:35:00	3	1	Female	Yes	No		No	No	Not applicable	Complete
771	Yes	10										10.2				32	2023-11-10 17:41:00	3	31	Female	Yes	No		No	No	Not applicable	Complete
772	Yes	10										10.2				32	2023-11-10 17:42:00	3	31	Male	Yes	No		No	No	Not applicable	Complete
773	Yes	10										10.2				33	2023-11-10 17:44:00	2	39	Female	Yes	No		No	No	Not applicable	Complete
774	Yes	10										10.2				33	2023-11-10 17:45:00	2	38	Male	Yes	No		No	No	Not applicable	Complete
775	Yes	10										10.2				34	2023-11-10 18:03:00	5	8	Male	Yes	No		No	No	Not applicable	Complete
776	Yes	10										10.2				34	2023-11-10 18:04:00	5	2	Male	Yes	No		No	No	Not applicable	Complete
777	Yes	10										10.2				34	2023-11-10 18:08:00	5	55	Female	Yes	No		No	No	Not applicable	Complete
778	Yes	10										10.2				34	2023-11-10 18:09:00	5	60	Male	Yes	No		No	No	Not applicable	Complete
779	Yes	10										10.2				35	2023-11-10 18:19:00	6	39	Female	Yes	No		No	No	Not applicable	Complete
780	Yes	10										10.2				35	2023-11-10 18:20:00	6	39	Female	Yes	No		No	No	Not applicable	Complete
781	Yes	10										10.2				35	2023-11-10 18:22:00	6	3	Female	Yes	No		No	No	Not applicable	Complete
782	Yes	10										10.2				35	2023-11-10 18:23:00	6	43	Male	Yes	No		No	No	Not applicable	Complete
783	Yes	10										10.2				1	2023-11-10 09:09:00	4	47	Female	Yes	No		No	No	Not applicable	Complete
784	Yes	10										10.2				1	2023-11-10 09:11:00	4	20	Female	Yes	No		No	No	Not applicable	Complete
785	Yes	10										10.2				2	2023-11-10 09:25:00	5	17	Male	Yes	No		No	No	Not applicable	Complete
786	Yes	10										10.2				2	2023-11-10 09:25:00	5	67	Male	Yes	No		No	No	Not applicable	Complete
787	Yes	10										10.2				3	2023-11-10 09:38:00	5	59	Female	Yes	No		No	No	Not applicable	Complete
788	Yes	10										10.2				3	2023-11-10 09:41:00	5	35	Female	Yes	Yes	No	No	No	Not applicable	Complete
789	Yes	10										10.2				3	2023-11-10 09:42:00	5	61	Male	Yes	No		No	No	Not applicable	Complete
790	Yes	10										10.2				4	2023-11-10 10:00:00	3	46	Male	Yes	No		No	No	Not applicable	Complete
791	Yes	10										10.2				5	2023-11-10 10:06:00	3	26	Female	Yes	No		No	No	Not applicable	Complete
792	Yes	10										10.2				5	2023-11-10 10:09:00	3	5	Male	Yes	No		No	No	Not applicable	Complete
793	Yes	10										10.2				6	2023-11-10 10:18:00	4	53	Male	Yes	No		No	No	Not applicable	Complete
794	Yes	10										10.2				7	2023-11-10 10:40:00	4	64	Female	Yes	No		No	No	Not applicable	Complete
795	Yes	10										10.2				8	2023-11-10 10:49:00	7	3	Female	Yes	No		No	No	Not applicable	Complete
796	Yes	10										10.2				8	2023-11-10 10:51:00	7	34	Female	Yes	No		Yes	Yes	Not applicable	Complete
797	Yes	10										10.2				9	2023-11-10 11:01:00	6	33	Female	Yes	No		No	No	Not applicable	Complete
798	Yes	10										10.2				9	2023-11-10 11:03:00	6	30	Female	Yes	No		No	No	Not applicable	Complete
799	Yes	10										10.2				8	2023-11-10 11:03:00	7	29	Female	Yes	No		No	No	Not applicable	Complete
800	Yes	10														8	2023-11-10 11:05:00	6	0	Female	Yes	Yes	No	No	No	Not applicable	Complete
801	Yes	10										10.2				9	2023-11-10 11:06:00	6	7	Male	Yes	Yes	Yes	No	Yes	Yes, I directed them to their local health centre	Complete
802	Yes	10														9	2023-11-10 11:08:00	6	9	Female	Yes	No		No	No	Not applicable	Complete
803	Yes	10										10.2				9	2023-11-10 11:09:00	6	41	Male	Yes	No		No	No	Not applicable	Complete
804	Yes	10										10.2				9	2023-11-10 11:10:00	6	19	Male	Yes	Yes	No	No	No	Not applicable	Complete
805	Yes	10										10.2				9	2023-11-10 11:12:00	6	19	Female	Yes	No		No	No	Not applicable	Complete
806	Yes	10										10.2				9	2023-11-10 11:13:00	6	62	Female	Yes	No	No	No	No	Not applicable	Complete
807	Yes	10										10.2				9	2023-11-10 11:14:00	6	38	Female	Yes	Yes	No	No	No		Complete
808	Yes	10										10.2				10	2023-11-10 12:06:00	4	58	Male	Yes	Yes	No	No	No	Not applicable	Complete
809	Yes	10										10.2				10	2023-11-10 12:08:00	4	28	Male	Yes	No		No	No	Not applicable	Complete
810	Yes	10														10	2023-11-10 12:09:00	4	33	Male	Yes	Yes	No		No	Not applicable	Complete
811	Yes	10														10	2023-11-10 12:10:00	4	28	Male	Yes	Yes	No	No	No	Not applicable	Complete
812	Yes	10										10.2				10	2023-11-10 12:12:00	4	47	Female	Yes	No		No	No	Not applicable	Complete
813	Yes	10														11	2023-11-10 12:24:00	2	70	Male	Yes	No		No	No	Not applicable	Complete
814	Yes	10										10.2				11	2023-11-10 12:25:00	2	68	Female	Yes	No		No	No	Not applicable	Complete
815	Yes	10										10.2				12	2023-11-10 12:35:00	3	45	Female	Yes	No		No	No	Not applicable	Complete
816	Yes	10										10.2				13	2023-11-10 12:50:00	3	54	Female	Yes	No		No	No	Not applicable	Complete
817	Yes	10										10.2				28	2023-11-10 16:59:00	2	47	Male	Yes	No		No	No	Not applicable	Complete
818	Yes	10										10.2				14	2023-11-10 13:01:00	6	66	Female	Yes	No		No	No	Not applicable	Complete
819	Yes	10										10.2				14	2023-11-10 13:03:00	6	78	Male	Yes	Yes	No	No	No	Not applicable	Complete
820	Yes	10										10.2				14	2023-11-10 13:04:00	6	44	Male	Yes	No		No	No	Not applicable	Complete
821	Yes	10										10.2				14	2023-11-10 13:07:00	6	15	Female	Yes	No	No	No	No	Not applicable	Complete
822	Yes	10										10.2				15	2023-11-10 13:29:00	4	63	Male	Yes	No		No	No	Not applicable	Complete
823	Yes	10										10.2				15	2023-11-10 13:31:00	4	65	Male	Yes	No		No	Yes	Not applicable	Complete
824	Yes	10										10.2				16	2023-11-10 13:45:00	3	80	Male	Yes	Yes	No	Yes	Yes	Not applicable	Complete
825	Yes	10										10.2				17	2023-11-10 13:56:00	2	54	Male	Yes	No		No	No	Not applicable	Complete
826	Yes	10										10.2				17	2023-11-10 13:57:00	2	54	Female	Yes	No		No	No	Not applicable	Complete
827	Yes	10										10.2				18	2023-11-10 14:07:00	4	3	Female	Yes	No		No	No	Not applicable	Complete
828	Yes	10										10.2				18	2023-11-10 14:08:00	4	27	Female	Yes	Yes	No	No	Yes	Not applicable	Complete
829	Yes	10										10.2				18	2023-11-10 14:09:00	4	53	Male	Yes	No		No	No	Not applicable	Complete
830	Yes	10														18	2023-11-10 14:10:00	4	32	Female	Yes	No		No	No	Not applicable	Complete
831	Yes	10										10.2				18	2023-11-10 14:12:00	4	15	Female	Yes	No		No	No	Not applicable	Complete
832	Yes	10										10.2				19	2023-11-10 14:22:00	5	70	Male	Yes	No		No	Yes	Not applicable	Complete
833	Yes	10										10.2				19	2023-11-10 14:24:00	5	71	Female	Yes	No		No	No	Not applicable	Complete
834	Yes	10										10.2				19	2023-11-10 14:26:00	5	9	Female	Yes	No		No	No	Not applicable	Complete
835	Yes	10										10.2				20	2023-11-10 14:35:00	2	55	Male	Yes	No		No	No	Not applicable	Complete
836	Yes	10										10.2				21	2023-11-10 14:45:00	3	48	Male	Yes	No		No	No	Not applicable	Complete
837	Yes	10										10.2				21	2023-11-10 14:47:00	3	47	Female	Yes	No		No	No	Not applicable	Complete
838	Yes	10										10.2				21	2023-11-10 14:48:00	3	4	Female	Yes	Yes	No	No	Yes	Not applicable	Complete
839	Yes	10										10.2				22	2023-11-10 14:58:00	10	48	Female	Yes	No		No	No	Not applicable	Complete
840	Yes	10										10.2				22	2023-11-10 14:59:00	10	78	Female	No	No		No	No	Not applicable	Complete
841	Yes	10										10.2				22	2023-11-10 15:00:00	10	22	Female	Yes	No		No	No	Not applicable	Complete
842	Yes	10										10.2				22	2023-11-10 15:01:00	10	30	Male	Yes	No		No	No	Not applicable	Complete
843	Yes	10										10.2				22	2023-11-10 15:02:00	10	6	Female	Yes	No		No	No	Not applicable	Complete
844	Yes	10										10.2				22	2023-11-10 15:05:00	10	54	Female	Yes	No		No	No	Not applicable	Complete
845	Yes	10										10.2				22	2023-11-10 15:06:00	10	72	Male	Yes	No		No	No	Not applicable	Complete
846	Yes	10										10.2				23	2023-11-10 15:15:00	4	52	Male	Yes	No		No	No	Not applicable	Complete
847	Yes	10										10.2				23	2023-11-10 15:18:00	4	4	Female	Yes	No		No	No	Not applicable	Complete
848	Yes	10										10.2				23	2023-11-10 15:19:00	4	37	Female	Yes	No		No	No	Not applicable	Complete
849	Yes	10										10.2				23	2023-11-10 15:20:00	4	21	Male	Yes	No		No	Yes	Not applicable	Complete
850	Yes	10										10.2				24	2023-11-10 15:33:00	3	15	Female	Yes	No		No	No	Not applicable	Complete
851	Yes	10										10.2				24	2023-11-10 15:35:00	3	78	Female	Yes	No		No	No	Not applicable	Complete
852	Yes	10										10.2				24	2023-11-10 15:38:00	3	27	Male	Yes	No		No	No	Not applicable	Complete
853	Yes	10										10.2				24	2023-11-10 15:39:00	3	51	Male	Yes	No		No	No	Not applicable	Complete
854	Yes	10										10.2				25	2023-11-10 15:40:00	15	55	Male	Yes	No		No	No	Not applicable	Complete
855	Yes	10										10.2				25	2023-11-10 15:47:00	15	37	Male	Yes	No		Yes	No	Not applicable	Complete
856	Yes	10										10.2				25	2023-11-10 15:48:00	15	66	Female	Yes	No		No	No	Not applicable	Complete
857	Yes	10										10.2				25	2023-11-10 15:49:00	15	6	Female	Yes	Yes	Yes	Yes	Yes	Yes, I directed them to their local health centre	Complete
858	Yes	10										10.2				25	2023-11-10 15:52:00	15	7	Male	Yes	Yes	No	Yes	Yes	Yes, I directed them to their local health centre	Complete
859	Yes	10										10.2				26	2023-11-10 16:04:00	3	58	Female	Yes	No		No	No	Not applicable	Complete
860	Yes	10										10.2				26	2023-11-10 16:06:00	3	58	Male	Yes	No		No	No	Not applicable	Complete
861	Yes	10										10.2				27	2023-11-10 16:19:00	5	11	Male	Yes	No		No	No	Not applicable	Complete
862	Yes	10										10.2				27	2023-11-10 16:20:00	5	65	Male	Yes	No		No	No	Not applicable	Complete
863	Yes	10										10.2				27	2023-11-10 16:21:00	5	63	Female	Yes	No		No	No	Not applicable	Complete
864	Yes	10										10.2				27	2023-11-10 16:21:00	5	36	Female	Yes	No		No	No	Not applicable	Complete
865	Yes	10										10.2				25	2023-11-10 16:32:00	15	44	Female	Yes	No		No	No	Not applicable	Complete
866	Yes	10										10.2				25	2023-11-10 16:33:00	15	42	Male	Yes	No		No	No	Not applicable	Complete
867	Yes	10										10.2				28	2023-11-10 16:59:00	2	44	Female	Yes	No		No	No	Not applicable	Complete
868	Yes	10										10.2				29	2023-11-10 17:10:00	3	11	Female	Yes	No		No	No	Not applicable	Complete
869	Yes	10										10.2				29	2023-11-10 17:11:00	3	50	Female	Yes	No		No	No	Not applicable	Complete
870	Yes	10										10.2				30	2023-11-10 17:18:00	4	40	Female	Yes	No		No	No	Not applicable	Complete
871	Yes	10										10.2				31	2023-11-10 17:33:00	3	26	Female	Yes	No		No	No	Not applicable	Complete
872	Yes	10										10.2				31	2023-11-10 17:34:00	3	26	Male	Yes	No		No	No		Complete
873	Yes	10										10.2				31	2023-11-10 17:35:00	3	1	Female	Yes	No		No	No	Not applicable	Complete
874	Yes	10										10.2				32	2023-11-10 17:41:00	3	31	Female	Yes	No		No	No	Not applicable	Complete
875	Yes	10										10.2				32	2023-11-10 17:42:00	3	31	Male	Yes	No		No	No	Not applicable	Complete
876	Yes	10										10.2				33	2023-11-10 17:44:00	2	39	Female	Yes	No		No	No	Not applicable	Complete
877	Yes	10										10.2				33	2023-11-10 17:45:00	2	38	Male	Yes	No		No	No	Not applicable	Complete
878	Yes	10										10.2				34	2023-11-10 18:03:00	5	8	Male	Yes	No		No	No	Not applicable	Complete
879	Yes	10										10.2				34	2023-11-10 18:04:00	5	2	Male	Yes	No		No	No	Not applicable	Complete
880	Yes	10										10.2				34	2023-11-10 18:08:00	5	55	Female	Yes	No		No	No	Not applicable	Complete
881	Yes	10										10.2				34	2023-11-10 18:09:00	5	60	Male	Yes	No		No	No	Not applicable	Complete
882	Yes	10										10.2				35	2023-11-10 18:19:00	6	39	Female	Yes	No		No	No	Not applicable	Complete
883	Yes	10										10.2				35	2023-11-10 18:20:00	6	39	Female	Yes	No		No	No	Not applicable	Complete
884	Yes	10										10.2				35	2023-11-10 18:22:00	6	3	Female	Yes	No		No	No	Not applicable	Complete
885	Yes	10										10.2				35	2023-11-10 18:23:00	6	43	Male	Yes	No		No	No	Not applicable	Complete
886	Yes	12												12.1		1	2023-11-10 09:46:00	2	34	Male	Yes	Yes	No	No	No	Not applicable	Complete
887	Yes	12												12.1		3	2023-11-10 10:24:00	24	3	Female	Yes	Yes	Yes	Yes	Yes	Yes, I directed them to their local health centre	Complete
888	Yes	12												12.1		3	2023-11-10 10:26:00	24	14	Female	Yes	Yes	Yes	No	Yes	Yes, I directed them to their local health centre	Complete
889	Yes	12												12.1		3	2023-11-10 10:29:00	24	33	Female	Yes	Yes	Yes	Yes	Yes	Yes, I directed them to their local health centre	Complete
890	Yes	12												12.1		3	2023-11-10 10:33:00	24	4	Female	Yes	No		No	No	Not applicable	Complete
891	Yes	12												12.1		3	2023-11-10 10:35:00	24	36	Female	Yes	No		No	No	Not applicable	Complete
892	Yes	12												12.1		3	2023-11-10 10:36:00	24	8	Male	Yes	Yes	No	No	No	Not applicable	Complete
893	Yes	12												12.1		3	2023-11-10 10:38:00	24	26	Female	Yes	No		No	No	Not applicable	Complete
894	Yes	12												12.1		3	2023-11-10 10:40:00	24	57	Male	Yes	Yes	No	No	Yes	Not applicable	Complete
895	Yes	12												12.1		3	2023-11-10 10:42:00	24	61	Female	Yes	No		No	No	Not applicable	Complete
896	Yes	12												12.1		4	2023-11-10 10:51:00	5	8	Male	Yes	No		No	No	Not applicable	Complete
897	Yes	12												12.1		1	2023-11-10 09:47:00	2	60	Female	Yes	No		No	No	Not applicable	Complete
898	Yes	12												12.1		4	2023-11-10 10:53:00	5	20	Female	Yes	Yes	Yes	Yes	Yes	Yes, I directed them to their local health centre	Complete
899	Yes	12												12.1		4	2023-11-10 10:57:00	5	20	Female	Yes	No		No	No	Not applicable	Complete
900	Yes	12												12.1		4	2023-11-10 10:58:00	5	57	Female	Yes	No		No	No	Not applicable	Complete
901	Yes	12												12.1		5	2023-11-10 11:09:00	12	60	Male	Yes	No		No	No	Not applicable	Complete
902	Yes	12												12.1		5	2023-11-10 11:12:00	12	36	Male	Yes	Yes	Yes	Yes	Yes	Yes, I directed them to their local health centre	Complete
903	Yes	12												12.1		5	2023-11-10 11:16:00	12	47	Female	Yes	No		No	No	Not applicable	Complete
904	Yes	12												12.1		6	2023-11-10 14:15:00	4	60	Male	Yes	No		No	No	Not applicable	Complete
905	Yes	12												12.1		6	2023-11-10 14:18:00	4	8	Female	Yes	No		No	No	Not applicable	Complete
906	Yes	12												12.1		6	2023-11-10 14:19:00	4	15	Male	Yes	No		No	No	Not applicable	Complete
907	Yes	12												12.1		6	2023-11-10 14:21:00	4	10	Female	Yes	No		No	No	Not applicable	Complete
908	Yes	12												12.1		2	2023-11-10 10:02:00	2	70	Female	Yes	No		No	No	Not applicable	Complete
909	Yes	12												12.1		7	2023-11-10 14:30:00	3	27	Female	Yes	No		No	No	Not applicable	Complete
910	Yes	12												12.1		8	2023-11-10 14:37:00	4	47	Male	Yes	No		No	No	Not applicable	Complete
911	Yes	12												12.1		9	2023-11-10 14:44:00	2	40	Female	Yes	No		No	No	Not applicable	Complete
912	Yes	12												12.1		10	2023-11-10 15:15:00	4	7	Male	Yes	No		No	No	Not applicable	Complete
913	Yes	12												12.1		10	2023-11-10 15:17:00	4	7	Male	Yes	Yes	No	No	Yes	Yes, I directed them to their local health centre	Complete
914	Yes	12														10	2023-11-10 15:19:00	4	3	Male	Yes	Yes	No	No	Yes		Complete
915	Yes	12												12.1		10	2023-11-10 15:22:00	4	6	Male	Yes	Yes	No	Yes	No	Yes, I directed them to their local health centre	Complete
916	Yes	12												12.1		10	2023-11-10 15:24:00	4	r4	Female	Yes	Yes	Yes	Yes	Yes	Yes, I directed them to their local health centre	Complete
917	Yes	12												12.1		10	2023-11-10 15:28:00	4	8	Male	Yes	No		No	Yes	Not applicable	Complete
918	Yes	12												12.1		10	2023-11-10 15:32:00	4	34	Female	Yes	No		No	No	Not applicable	Complete
919	Yes	12												12.1		3	2023-11-10 10:10:00	24	10	Male	Yes	No		No	Yes	Not applicable	Complete
920	Yes	12												12.1		10	2023-11-10 15:33:00	4	0	Male	Yes	Yes	No	No	No	Yes, I directed them to their local health centre	Complete
921	Yes	12												12.1		10	2023-11-10 15:37:00	4	8	Female	Yes	Yes	No	No	Yes	Yes, I directed them to their local health centre	Complete
922	Yes	12												12.1		10	2023-11-10 15:39:00	4	35	Female	Yes	No		No	No	Not applicable	Complete
923	Yes	12												12.1		10	2023-11-10 15:42:00	4	39	Female	Yes	No		No	No	Not applicable	Complete
924	Yes	12												12.1		11	2023-11-10 15:52:00	2	5	Female	Yes	No		No	Yes	Not applicable	Complete
925	Yes	12												12.1		11	2023-11-10 15:56:00	2	53	Male	Yes	No		No	No	Not applicable	Complete
926	Yes	12												12.1		12	2023-11-10 16:07:00	4	24	Female	Yes	Yes	No	No	Yes	Not applicable	Complete
927	Yes	12												12.1		5	2023-11-10 16:21:00	5	73	Female	Yes	No		No	No	Not applicable	Complete
928	Yes	12												12.1		13	2023-11-10 16:24:00	5	76	Male	Yes	No		No	No	Not applicable	Complete
929	Yes	12												12.1		13	2023-11-10 16:28:00	5	70	Male	Yes	No		Yes	No	Not applicable	Complete
930	Yes	12												12.1		3	2023-11-10 10:16:00	24	4	Female	No	No		No	No	Not applicable	Complete
931	Yes	12												12.1		13	2023-11-10 16:36:00	5	13	Male	Yes	No		No	No	Not applicable	Complete
932	Yes	12												12.1		14	2023-11-10 16:40:00	3	30	Male	Yes	Yes	No	No	No		Complete
933	Yes	12												12.1		3	2023-11-10 10:17:00	24	14	Male	Yes	No		No	No	Not applicable	Complete
934	Yes	12												12.1		3	2023-11-10 10:18:00	24	18	Male	Yes	Yes	Yes	No	No	Not applicable	Complete
935	Yes	12												12.1		3	2023-11-10 10:20:00	24	17	Female	Yes	Yes	No	No	No	Not applicable	Complete
936	Yes	12												12.1		3	2023-11-10 10:22:00	24	34	Female	Yes	No		No	No	Not applicable	Complete
937	Yes	3			3.3											1	2023-11-13 10:09:00	2	47	Female	Yes	No		No	No	Not applicable	Complete
938	Yes	3			3.3											5	2023-11-13 11:08:00	12	1	Male	Yes	No		No	No	Not applicable	Complete
939	Yes	3			3.3											5	2023-11-13 11:10:00	12	33	Female	Yes	No		No	No	Not applicable	Complete
940	Yes	3			3.3											5	2023-11-13 11:11:00	12	32	Female	Yes	No		No	No	Not applicable	Complete
941	Yes	3														5	2023-11-13 11:12:00	12	41	Male	Yes	No		No	No	Not applicable	Complete
942	Yes	3			3.3											2	2023-11-13 11:13:00	2	2	Male	Yes	No		No	No	Not applicable	Complete
943	Yes	3			3.3											6	2023-11-13 11:33:00	3	28	Female	Yes	No		No	No	Not applicable	Complete
944	Yes	3			3.3											6	2023-11-13 11:35:00	4	29	Autre	Yes	No		No	No	Not applicable	Complete
945	Yes	3			3.3											7	2023-11-13 11:40:00	4	52	Male	Yes	No		No	No	Not applicable	Complete
946	Yes	3			3.3											8	2023-11-13 11:45:00	3	62	Male	Yes	No		No	No	Not applicable	Complete
947	Yes	3			3.3											9	2023-11-13 11:53:00	2	37	Female	Yes	No		No	No	Not applicable	Complete
948	Yes	3			3.3											1	2023-11-13 10:10:00	2	58	Male	Yes	No		No	No	Not applicable	Complete
949	Yes	3			3.3											10	2023-11-13 12:02:00	4	28	Female	Yes	No		No	No	Not applicable	Complete
950	Yes	3			3.3											10	2023-11-13 12:04:00	4	2	Male	Yes	No		No	No	Not applicable	Complete
951	Yes	3			3.3											11	2023-11-13 12:10:00	4	0	Male	Yes	No		No	No	Not applicable	Complete
952	Yes	3			3.3											11	2023-11-13 12:11:00	4	35	Female	Yes	No		No	No	Not applicable	Complete
953	Yes	3			3.3											11	2023-11-13 12:11:00	4	34	Male	Yes	No		No	No	Not applicable	Complete
954	Yes	3			3.3											12	2023-11-13 13:24:00	4	65	Female	Yes	No		No	No	Not applicable	Complete
955	Yes	3			3.3											13	2023-11-13 13:31:00	2	23	Male	Yes	No		No	No	Not applicable	Complete
956	Yes	3			3.3											15	2023-11-13 13:40:00	2	61	Male	Yes	No		No	No	Not applicable	Complete
957	Yes	3			3.3											15	2023-11-13 13:41:00	2	40	Male	Yes	No		No	No	Not applicable	Complete
958	Yes	3			3.3											16	2023-11-13 13:45:00	3	57	Female	Yes	No		No	No	Not applicable	Complete
959	Yes	3			3.3											2	2023-11-13 10:54:00	2	67	Male	Yes	No		No	No	Not applicable	Complete
960	Yes	3			3.3											16	2023-11-13 13:47:00	3	30	Female	Yes	No		No	No	Not applicable	Complete
961	Yes	3			3.3											16	2023-11-13 13:48:00	3	28	Female	Yes	No		No	No	Not applicable	Complete
962	Yes	3			3.3											17	2023-11-13 13:53:00	4	83	Female	Yes	No		No	No	Not applicable	Complete
963	Yes	3			3.3											18	2023-11-13 13:58:00	5	28	Female	Yes	No		No	No	Not applicable	Complete
964	Yes	3			3.3											19	2023-11-13 14:09:00	10	64	Female	Yes	No		No	No	Not applicable	Complete
965	Yes	3			3.3											20	2023-11-13 14:16:00	9	40	Female	Yes	No		No	No	Not applicable	Complete
966	Yes	3			3.3											21	2023-11-13 14:22:00	6	56	Female	Yes	No		No	No	Not applicable	Complete
967	Yes	3			3.3											21	2023-11-13 14:23:00	6	58	Female	Yes	No		No	No	Not applicable	Complete
968	Yes	3			3.3											22	2023-11-13 14:28:00	8	45	Female	Yes	No		No	No	Not applicable	Complete
969	Yes	3			3.3											23	2023-11-13 14:33:00	7	35	Female	Yes	No		No	No	Not applicable	Complete
970	Yes	3			3.3											2	2023-11-13 10:57:00	2	63	Female	Yes	No		No	No	Not applicable	Complete
971	Yes	3			3.3											2	2023-11-13 10:59:00	2	29	Female	Yes	No		No	No	Not applicable	Complete
972	Yes															3	2023-11-13 11:00:00	10	54	Female	Yes	No		No	No	Not applicable	Complete
973	Yes	3			3.3											3	2023-11-13 11:04:00	10	54	Female	Yes	No		No	No	Not applicable	Complete
974	Yes	3			3.3											4	2023-11-13 11:05:00	6	0	Female	Yes	No		No	No	Not applicable	Complete
975	Yes	3			3.3											4	2023-11-13 11:07:00	6	31	Female	Yes	No		No	No	Not applicable	Complete
976	Yes	3			3.1											49	2023-11-13 10:05:00	3	55	Male	Yes	No		No	No	Not applicable	Complete
977	Yes	1	1.1													32	2023-11-13 11:13:00	6	38	Male	Yes	No		No	No	Not applicable	Complete
978	Yes	1	1.1													32	2023-11-13 11:14:00	6	30	Female	Yes	No		No	No	Not applicable	Complete
979	Yes	1	1.1													32	2023-11-13 11:14:00	6	34	Male	Yes	No		No	No	Not applicable	Complete
980	Yes	1	1.1													32	2023-11-13 11:15:00	6	33	Male	Yes	No		No	No	Not applicable	Complete
981	Yes	1	1.1													33	2023-11-13 11:18:00	6	27	Female	Yes	No		No	No	Not applicable	Complete
982	Yes	1	1.1													33	2023-11-13 11:22:00	6	49	Female	Yes	No		No	No	Not applicable	Complete
983	Yes	1	1.1													33	2023-11-13 11:22:00	6	5	Male	Yes	Yes	No	Yes	Yes	Not applicable	Complete
984	Yes	1	1.1													33	2023-11-13 11:25:00	6	56	Male	Yes	No		No	No	Not applicable	Complete
985	Yes	1	1.1													33	2023-11-13 11:26:00	6	1	Male	Yes	No		No	No	Not applicable	Complete
986	Yes	1	1.1													33	2023-11-13 11:28:00	6	48	Female	Yes	No		No	No	Not applicable	Complete
987	Yes	1	1.1													28	2023-11-13 10:35:00	2	27	Female	Yes	Yes	No	Yes	No	Yes, I directed them to their local health centre	Complete
988	Yes	1	1.1													34	2023-11-13 11:36:00	1	66	Female	Yes	No		No	No	Not applicable	Complete
989	Yes	1	1.1													35	2023-11-13 11:40:00	4	22	Female	Yes	No		No	No	Not applicable	Complete
990	Yes	1	1.1													36	2023-11-13 11:56:00	10	17	Male	Yes	No		No	No	Not applicable	Complete
991	Yes	1	1.1													36	2023-11-13 11:58:00	10	17	Female	Yes	No		No	No	Not applicable	Complete
992	Yes	1	1.1													37	2023-11-13 12:03:00	15	47	Female	Yes	No		No	No	Not applicable	Complete
993	Yes	1	1.1													37	2023-11-13 12:04:00	15	57	Male	Yes	No		No	No	Not applicable	Complete
994	Yes	1	1.1													38	2023-11-13 12:07:00	4	63	Male	Yes	No		No	No	Not applicable	Complete
995	Yes	1	1.1													39	2023-11-13 12:18:00	4	64	Female	Yes	No		Yes	Yes	Yes, I directed them to their local health centre	Complete
996	Yes	1	1.1													40	2023-11-13 12:23:00	4	41	Male	Yes	No		Yes	No	Yes, I directed them to their local health centre	Complete
997	Yes	1	1.1													41	2023-11-13 13:15:00	4	55	Female	Yes	No		No	Yes	Not applicable	Complete
998	Yes	1	1.1													29	2023-11-13 10:43:00	4	32	Male	Yes	No		No	No	Not applicable	Complete
999	Yes	1	1.1													42	2023-11-13 13:21:00	11	44	Female	Yes	No		No	No	Not applicable	Complete
1000	Yes	1	1.1													42	2023-11-13 13:24:00	11	17	Female	Yes	No		No	No	Not applicable	Complete
1001	Yes	1	1.1													42	2023-11-13 13:25:00	11	45	Female	Yes	Yes	No	No	No	Yes, I directed them to their local health centre	Complete
1002	Yes	1	1.1													43	2023-11-13 13:31:00	7	33	Female	Yes	No		No	No	Not applicable	Complete
1003	Yes	1	1.1													43	2023-11-13 13:33:00	7	57	Female	Yes	No		No	No	Yes, I directed them to their local health centre	Complete
1004	Yes	1	1.1													43	2023-11-13 13:34:00	7	52	Female	Yes	No		No	No	Yes, I directed them to their local health centre	Complete
1005	Yes	1	1.1													44	2023-11-13 13:39:00	6	48	Female	Yes	No		No	Yes	Yes, I directed them to their local health centre	Complete
1006	Yes	1	1.1													45	2023-11-13 13:45:00	8	60	Male	Yes	No		No	No	Not applicable	Complete
1007	Yes	1	1.1													45	2023-11-13 13:50:00	8	22	Female	Yes	No		No	No	Not applicable	Complete
1008	Yes	1	1.1													45	2023-11-13 13:51:00	8	11	Female	Yes	No		No	No	Not applicable	Complete
1009	Yes	1	1.1													30	2023-11-13 10:46:00	6	84	Male	Yes	No		No	No	Not applicable	Complete
1010	Yes	1	1.1													45	2023-11-13 13:51:00	8	2	Female	Yes	No		No	No	Not applicable	Complete
1011	Yes	1	1.1													45	2023-11-13 13:52:00	8	29	Female	Yes	No		No	No	Not applicable	Complete
1012	Yes	3			3.1											2	2023-11-13 14:10:00	6	25	Male	Yes	No		No	No	Not applicable	Complete
1013	Yes	3			3.1											2	2023-11-13 14:12:00	6	64	Female	Yes	No		No	No	Not applicable	Complete
1014	Yes	3			3.1											2	2023-11-13 14:14:00	6	2	Female	Yes	No		No	No	Not applicable	Complete
1015	Yes	3			3.1											2	2023-11-13 14:15:00	6	36	Female	Yes	No		No	No	Not applicable	Complete
1016	Yes	3			3.1											2	2023-11-13 14:17:00	6	14	Male	Yes	No		No	No	Not applicable	Complete
1017	Yes	3			3.1											3	2023-11-13 14:29:00	5	50	Male	Yes	No		No	No	Not applicable	Complete
1018	Yes	3			3.1											4	2023-11-13 14:33:00	3	39	Female	Yes	Yes	Yes	Yes	Yes	Yes, I directed them to their local health centre	Complete
1019	Yes	3			3.1											5	2023-11-13 14:37:00	3	27	Male	Yes	No		No	No	Not applicable	Complete
1020	Yes	1	1.1													31	2023-11-13 10:57:00	2	68	Female	Yes	No		No	Yes	Not applicable	Complete
1021	Yes	3			3.1											5	2023-11-13 14:38:00	3	30	Male	Yes	No		No	No	Not applicable	Complete
1022	Yes	3			3.1											5	2023-11-13 14:39:00	3	23	Male	Yes	No		Yes	Yes	Yes, I directed them to their local health centre	Complete
1023	Yes	3			3.1											6	2023-11-13 14:48:00	30	73	Male	Yes	No		No	No	Not applicable	Complete
1024	Yes	3			3.1											6	2023-11-13 14:50:00	30	68	Female	Yes	No		No	No	Not applicable	Complete
1025	Yes	3			3.1											6	2023-11-13 14:51:00	30	37	Male	Yes	No		No	No	Not applicable	Complete
1026	Yes	3			3.1											6	2023-11-13 14:53:00	30	22	Male	Yes	Yes	No	No	No	Yes, I directed them to their local health centre	Complete
1027	Yes	3			3.1											6	2023-11-13 14:55:00	30	35	Male	Yes	No		No	No	Not applicable	Complete
1028	Yes	3			3.1											6	2023-11-13 14:56:00	30	35	Female	No	No		No	No	Not applicable	Complete
1029	Yes	3			3.1											6	2023-11-13 14:59:00	30	3	Female	Yes	No		No	No	Not applicable	Complete
1030	Yes	3			3.1											6	2023-11-13 15:00:00	30	10	Male	Yes	No		Yes	No	Yes, I directed them to their local health centre	Complete
1031	Yes	1	1.1													31	2023-11-13 11:02:00	2	72	Male	Yes	No		No	Yes	Not applicable	Complete
1032	Yes	3			3.1											6	2023-11-13 15:01:00	30	35	Male	Yes	No		Yes	No	Yes, I directed them to their local health centre	Complete
1033	Yes	3			3.1											6	2023-11-13 15:02:00	30	5	Male	Yes	No		No	No	Not applicable	Complete
1034	Yes	3			3.1											6	2023-11-13 15:03:00	30	58	Male	Yes	No		No	No	Not applicable	Complete
1035	Yes	3			3.1											6	2023-11-13 15:05:00	30	58	Female	Yes	No		No	No	Not applicable	Complete
1036	Yes	3			3.1											6	2023-11-13 15:06:00	30	37	Male	Yes	No		No	No	Not applicable	Complete
1037	Yes	3			3.1											6	2023-11-13 15:11:00	30	32	Female	Yes	No		No	No	Not applicable	Complete
1038	Yes	3			3.1											6	2023-11-13 15:12:00	30	38	Male	Yes	No		No	No	Not applicable	Complete
1039	Yes	3			3.1											6	2023-11-13 15:16:00	30	57	Male	Yes	No		No	No	Not applicable	Complete
1040	Yes	3			3.1											6	2023-11-13 15:20:00	30	63	Male	Yes	No		No	No	Not applicable	Complete
1041	Yes	3			3.1											6	2023-11-13 15:20:00	30	36	Female	Yes	No		No	No	Not applicable	Complete
1042	Yes	1	1.1													30	2023-11-13 11:07:00	6	21	Male	Yes	No		No	No	Not applicable	Complete
1043	Yes	3			3.1											6	2023-11-13 15:22:00	30	2	Male	Yes	No		No	No	Not applicable	Complete
1044	Yes	3			3.1											6	2023-11-13 15:24:00	30	34	Female	Yes	No		No	No	Not applicable	Complete
1045	Yes	3			3.1											6	2023-11-13 15:25:00	30	36	Female	Yes	No		Yes	No	Yes, I directed them to their local health centre	Complete
1046	Yes	3			3.1											6	2023-11-13 15:36:00	30	17	Male	Yes	No		No	No	Not applicable	Complete
1047	Yes	3			3.1											7	2023-11-13 15:58:00	4	7	Female	Yes	No		No	No	Not applicable	Complete
1048	Yes	3			3.1											7	2023-11-13 16:01:00	4	0	Female	Yes	No		No	No	Not applicable	Complete
1049	Yes	3			3.1											7	2023-11-13 16:02:00	4	33	Female	Yes	No		No	No	Not applicable	Complete
1050	Yes	3			3.1											8	2023-11-13 16:17:00	19	30	Female	Yes	No		No	No	Not applicable	Complete
1051	Yes	3			3.1											8	2023-11-13 16:18:00	19	61	Female	Yes	No		No	No	Not applicable	Complete
1052	Yes	3			3.1											8	2023-11-13 16:20:00	19	35	Female	Yes	No		No	No	Yes, I directed them to their local health centre	Complete
1053	Yes	1	1.1													30	2023-11-13 11:08:00	6	29	Female	Yes	No		No	No	Not applicable	Complete
1054	Yes	3			3.1											8	2023-11-13 16:21:00	19	35	Female	Yes	Yes	No	No	No	Yes, I directed them to their local health centre	Complete
1055	Yes	3			3.1											8	2023-11-13 16:22:00	19	69	Female	Yes	No		No	No	Not applicable	Complete
1056	Yes	3			3.1											9	2023-11-13 16:38:00	5	33	Female	Yes	Yes	Yes	No	No	Yes, I directed them to their local health centre	Complete
1057	Yes	3			3.1											10	2023-11-13 16:45:00	5	42	Female	Yes	No		No	No	Not applicable	Complete
1058	Yes	3			3.1											10	2023-11-13 16:49:00	5	4	Male	Yes	Yes	No	No	Yes	Yes, I directed them to their local health centre	Complete
1059	Yes	3			3.1											10	2023-11-13 16:51:00	5	12	Male	Yes	Yes	No	Yes	No	Yes, I directed them to their local health centre	Complete
1060	Yes	3			3.1											10	2023-11-13 16:52:00	5	40	Female	Yes	No		No	No	Not applicable	Complete
1061	Yes	3			3.1											11	2023-11-13 16:55:00	7	16	Female	Yes	No		No	No	Not applicable	Complete
1062	Yes	3			3.1											11	2023-11-13 16:58:00	7	50	Female	Yes	No		No	No	Not applicable	Complete
1063	Yes	3			3.1											12	2023-11-13 17:06:00	3	9	Female	Yes	No		No	No	Not applicable	Complete
1064	Yes	1	1.1													32	2023-11-13 11:10:00	6	30	Male	Yes	No		No	No	Not applicable	Complete
1065	Yes	3			3.1											12	2023-11-13 17:07:00	3	69	Female	Yes	No		No	No	Not applicable	Complete
1066	Yes	3			3.1											13	2023-11-13 17:24:00	3	23	Male	Yes	No		No	Yes	Yes, I directed them to their local health centre	Complete
1067	Yes	10										10.1				5	2023-11-13 11:44:00	5	41	Female	Yes	Yes	Yes	Yes	Yes	Yes, I directed them to their local health centre	Complete
1068	Yes	10										10.1				5	2023-11-13 11:46:00	5	39	Female	Yes	No		No	No	Not applicable	Complete
1069	Yes	10										10.1				5	2023-11-13 11:54:00	5	17	Male	Yes	No		No	No	Not applicable	Complete
1070	Yes	10										10.1				5	2023-11-13 11:59:00	5	28	Female	Yes	No		No	No	Not applicable	Complete
1071	Yes	10										10.1				6	2023-11-13 12:06:00	6	26	Female	Yes	No		No	No	Not applicable	Complete
1072	Yes	10										10.1				6	2023-11-13 12:07:00	6	35	Female	Yes	No		No	No	Not applicable	Complete
1073	Yes	10										10.1				7	2023-11-13 12:16:00	6	41	Male	Yes	No		No	No	Not applicable	Complete
1074	Yes	10										10.1				8	2023-11-13 12:23:00	7	37	Female	Yes	No		Yes	Yes	Yes, I directed them to their local health centre	Complete
1075	Yes	10										10.1				8	2023-11-13 12:25:00	7	38	Female	Yes	No		No	No	Not applicable	Complete
1076	Yes	10										10.1				9	2023-11-13 13:45:00	4	72	Male	Yes	No		No	No	Not applicable	Complete
1077	Yes	10										10.1				1	2023-11-13 11:04:00	3	46	Female	Yes	No		No	No	Not applicable	Complete
1078	Yes	10										10.1				9	2023-11-13 13:51:00	4	69	Female	Yes	No		No	No	Not applicable	Complete
1079	Yes	10										10.1				9	2023-11-13 13:52:00	4	41	Female	Yes	No		No	No	Not applicable	Complete
1080	Yes	10										10.1				10	2023-11-13 14:11:00	7	41	Male	Yes	No		No	No	Yes, I directed them to their local health centre	Complete
1081	Yes	10										10.1				10	2023-11-13 14:12:00	7	42	Male	Yes	No		No	No	Not applicable	Complete
1082	Yes	10										10.1				10	2023-11-13 14:12:00	7	24	Male	Yes	No		No	No	Not applicable	Complete
1083	Yes	10										10.1				10	2023-11-13 14:14:00	7	42	Male	Yes	No		No	No	Not applicable	Complete
1084	Yes	10										10.1				11	2023-11-13 14:15:00	2	67	Male	Yes	No		No	No	Not applicable	Complete
1085	Yes	10										10.1				11	2023-11-13 14:20:00	2	57	Female	Yes	No		No	No	Not applicable	Complete
1086	Yes	10										10.1				12	2023-11-13 14:33:00	2	54	Female	Yes	No		No	No	Not applicable	Complete
1087	Yes	10										10.1				10	2023-11-13 14:38:00	7	40	Female	Yes	No		No	No	Not applicable	Complete
1088	Yes	10										10.1				1	2023-11-13 11:06:00	3	21	Female	Yes	No		No	No	Not applicable	Complete
1089	Yes	10										10.1				10	2023-11-13 14:40:00	7	48	Male	Yes	No		No	No	Not applicable	Complete
1090	Yes	10										10.1				13	2023-11-13 14:51:00	2	48	Male	Yes	No		No	No	Not applicable	Complete
1091	Yes	10										10.1				14	2023-11-13 14:58:00	2	26	Male	Yes	No		No	No	Not applicable	Complete
1092	Yes	10										10.1				14	2023-11-13 14:59:00	2	30	Male	Yes	No		No	No	Not applicable	Complete
1093	Yes	10										10.1				15	2023-11-13 15:05:00	4	52	Male		No		Yes	No	Not applicable	Complete
1094	Yes	10										10.1				15	2023-11-13 15:05:00	4	55	Female	Yes	No		No	No	Not applicable	Complete
1095	Yes	10										10.1				16	2023-11-13 15:11:00	2	55	Female	Yes	No		No	No	Not applicable	Complete
1096	Yes	10										10.1				17	2023-11-13 15:23:00	6	67	Female	Yes	No		No	No	Not applicable	Complete
1097	Yes	10										10.1				17	2023-11-13 15:26:00	7	33	Female	Yes	No		No	No	Not applicable	Complete
1098	Yes	10										10.1				17	2023-11-13 15:28:00	7	28	Male	Yes	No		No	No	Not applicable	Complete
1099	Yes	10										10.1				2	2023-11-13 11:09:00	3	60	Female	Yes	No		No	No	Not applicable	Complete
1100	Yes	10										10.1				17	2023-11-13 15:35:00	7	13	Male	Yes	No		No	No	Not applicable	Complete
1101	Yes	10										10.1				17	2023-11-13 15:36:00	7	13	Female	Yes	No		No	No	Not applicable	Complete
1102	Yes	10										10.1				17	2023-11-13 15:37:00	7	13	Female	Yes	No		No	No	Not applicable	Complete
1103	Yes	10										10.1				18	2023-11-13 15:49:00	5	80	Female	No	No		No	No	Not applicable	Complete
1104	Yes	10										10.1				18	2023-11-13 15:52:00	5	3	Female	Yes	No		No	No	Not applicable	Complete
1105	Yes	10										10.1				18	2023-11-13 15:53:00	5	33	Female	Yes	No		No	No	Not applicable	Complete
1106	Yes	10										10.1				19	2023-11-13 16:04:00	4	30	Male	Yes	No		No	No	Not applicable	Complete
1107	Yes	10										10.1				19	2023-11-13 16:07:00	4	3	Female	Yes	No		No	No	Not applicable	Complete
1108	Yes	10										10.1				19	2023-11-13 16:08:00	4	4	Female	Yes	No		No	No	Not applicable	Complete
1109	Yes	10										10.1				19	2023-11-13 16:10:00	4	33	Female	Yes	No		No	No	Not applicable	Complete
1110	Yes	10										10.1				2	2023-11-13 11:14:00	4	21	Male	Yes	No		No	No	Not applicable	Complete
1111	Yes	10										10.1				19	2023-11-13 16:11:00	5	84	Female	Yes	No		No	No	Not applicable	Complete
1112	Yes	10										10.1				20	2023-11-13 16:20:00	2	41	Female	Yes	No		No	No	Not applicable	Complete
1113	Yes	10										10.1				21	2023-11-13 16:33:00	4	9	Male	Yes	No		No	No	Not applicable	Complete
1114	Yes	10										10.1				21	2023-11-13 16:34:00	4	7	Female	Yes	No		No	No	Not applicable	Complete
1115	Yes	10										10.1				21	2023-11-13 16:35:00	4	71	Male	Yes	No		No	No	Not applicable	Complete
1116	Yes	10										10.1				21	2023-11-13 16:36:00	4	48	Female	Yes	No		No	No	Not applicable	Complete
1117	Yes	10										10.1				22	2023-11-13 16:46:00	2	62	Female	Yes	No		No	No	Not applicable	Complete
1118	Yes	10										10.1				22	2023-11-13 16:48:00	2	62	Female	Yes	No		No	No	Not applicable	Complete
1119	Yes	10										10.1				23	2023-11-13 17:00:00	4	5	Female	Yes	No		No	No	Not applicable	Complete
1120	Yes	10										10.1				23	2023-11-13 17:01:00	4	10	Female	Yes	Yes	Yes	Yes	Yes	Yes, I directed them to their local health centre	Complete
1121	Yes	10										10.1				2	2023-11-13 11:15:00	4	27	Female	Yes	No		No	No	Not applicable	Complete
1122	Yes	10										10.1				24	2023-11-13 17:03:00	4	28	Female	Yes	No		No	No	Not applicable	Complete
1123	Yes	10										10.1				23	2023-11-13 17:04:00	4	32	Male	Yes	No		No	No	Not applicable	Complete
1124	Yes	10										10.1				24	2023-11-13 17:17:00	11	60	Male	Yes	No		No	No	Not applicable	Complete
1125	Yes	10										10.1				24	2023-11-13 17:18:00	11	40	Female	Yes	No		No	No	Not applicable	Complete
1126	Yes	10										10.1				24	2023-11-13 17:19:00	11	9	Male	Yes	No		No	No	Not applicable	Complete
1127	Yes	10										10.1				24	2023-11-13 17:20:00	11	4	Male	Yes	No		No	No	Not applicable	Complete
1128	Yes	10										10.1				24	2023-11-13 17:21:00	11	8	Male	Yes	No		No	No	Not applicable	Complete
1129	Yes	10										10.1				24	2023-11-13 17:22:00	11	8	Male	Yes	No		No	No	Not applicable	Complete
1130	Yes	10										10.1				24	2023-11-13 17:23:00	11	7	Male	Yes	No		No	No	Not applicable	Complete
1131	Yes	10										10.1				24	2023-11-13 17:24:00	11	48	Female	Yes	No		No	No	Not applicable	Complete
1132	Yes	10										10.1				3	2023-11-13 11:20:00	1	60	Male	Yes	No		No	No	Not applicable	Complete
1133	Yes	10										10.1				4	2023-11-13 11:29:00	4	47	Female	Yes	No		No	No	Not applicable	Complete
1134	Yes	10										10.1				4	2023-11-13 11:32:00	4	23	Female	Yes	Yes	No	No	No	Yes, I directed them to their local health centre	Complete
1135	Yes	2		2.2												13	2023-11-13 16:59:00	8	38	Male	Yes	No		No	No	Not applicable	Complete
1136	Yes	2		2.2												14	2023-11-13 17:02:00	6	22	Male	Yes	No		No	No	Not applicable	Complete
1137	Yes	2		2.2												15	2023-11-13 17:05:00	7	58	Female	Yes	No		No	No	Not applicable	Complete
1138	Yes	2		2.2												15	2023-11-13 17:08:00	7	53	Female	Yes	No		No	No	Not applicable	Complete
1139	Yes	2		2.2												15	2023-11-13 17:09:00	7	23	Female	Yes	No		No	No	Not applicable	Complete
1140	Yes	2		2.2												15	2023-11-13 17:10:00	7	57	Male	Yes	Yes	No	No	No	Not applicable	Complete
1141	Yes	2		2.2												15	2023-11-13 17:12:00	7	38	Male	Yes	No		No	No	Not applicable	Complete
1142	Yes	2		2.2												15	2023-11-13 17:13:00	7	57	Female	Yes	No		No	No	Not applicable	Complete
1143	Yes	2		2.2												15	2023-11-13 17:14:00	7	19	Male	Yes	No		No	No	Not applicable	Complete
1144	Yes	2		2.2												14	2023-11-13 17:18:00	5	68	Male	Yes	No		No	No	Not applicable	Complete
1145	Yes	2		2.2												14	2023-11-13 17:19:00	5	72	Male	Yes	No		No	No	Not applicable	Complete
1146	Yes	2		2.2												1	2023-11-13 15:25:00	3	66	Female	Yes	No		No	No	Not applicable	Complete
1147	Yes	2		2.2												1	2023-11-13 15:26:00	3	47	Female	Yes	No		No	No	Not applicable	Complete
1148	Yes	2		2.2												2	2023-11-13 15:27:00	4	33	Female	Yes	Yes	Yes	No	Yes	Yes, I directed them to their local health centre	Complete
1149	Yes	2		2.2												3	2023-11-13 15:37:00	8	38	Male	Yes	No		No	No	Not applicable	Complete
1150	Yes	2		2.2												3	2023-11-13 15:39:00	8	41	Female	Yes	No		No	No	Not applicable	Complete
1151	Yes	2		2.2												3	2023-11-13 15:41:00	8	8	Female	Yes	No		No	No	Not applicable	Complete
1152	Yes	2		2.2												4	2023-11-13 15:44:00	3	38	Male	Yes	No		No	No	Not applicable	Complete
1153	Yes	2		2.2												4	2023-11-13 15:46:00	327		Male	Yes	No		No	No	Not applicable	Complete
1154	Yes	2		2.2												4	2023-11-13 15:47:00	3	12	Female	Yes	No		No	No	Not applicable	Complete
1155	Yes	2		2.2												4	2023-11-13 15:48:00	3	46	Female	Yes	No		No	No	Not applicable	Complete
1156	Yes																2023-11-13 15:53:00	5	45	Female	Yes	No		No	No	Not applicable	Complete
1157	Yes															6	2023-11-13 15:59:00	2	76	Female	Yes	No		No	No	Not applicable	Complete
1158	Yes	2		2.2												13	2023-11-13 16:04:00	2	79	Male	Yes	No		No	No	Not applicable	Complete
1159	Yes	2		2.2												7	2023-11-13 16:11:00	20	39	Female	Yes	No		No	No	Not applicable	Complete
1160	Yes	2		2.2												7	2023-11-13 16:14:00	20	78	Female	Yes	No		No	No	Not applicable	Complete
1161	Yes	2		2.2												8	2023-11-13 16:15:00	5	0	Female	Yes	No		No	No	Not applicable	Complete
1162	Yes	2		2.2												8	2023-11-13 16:19:00	5	20	Male	No	No		No	No	Not applicable	Complete
1163	Yes	2		2.2												9	2023-11-13 16:22:00	3	49	Male	Yes	No		No	No	Not applicable	Complete
1164	Yes	2		2.2												10	2023-11-13 16:26:00	4	70	Male	Yes	No		No	No	Not applicable	Complete
1165	Yes	2		2.2												10	2023-11-13 16:28:00	4	69	Female	Yes	No		No	No	Not applicable	Complete
1166	Yes	2		2.2												10	2023-11-13 16:30:00	4	3	Male	Yes	No		No	No	Not applicable	Complete
1167	Yes	2		2.2												11	2023-11-13 16:43:00	4	54	Male	Yes	No		No	No	Not applicable	Complete
1168	Yes	2		2.2												11	2023-11-13 16:45:00	4	48	Female	Yes	No		No	No	Not applicable	Complete
1169	Yes	2		2.2												12	2023-11-13 16:48:00	2	62	Female		No		No	Yes	Not applicable	Complete
1170	Yes	8								8.1						1	2023-11-13 09:34:00	2	64	Female	Yes	No		No	No	Not applicable	Complete
1171	Yes	8								8.1						4	2023-11-13 11:03:00	2	80	Female	Yes	No		No	No	Not applicable	Complete
1172	Yes	8								8.1						5	2023-11-13 11:15:00	2	24	Male	Yes	Yes	No	No	No	Not applicable	Complete
1173	Yes	8								8.1						6	2023-11-13 11:29:00	4	36	Female	Yes	No		No	No	Not applicable	Complete
1174	Yes	8								8.1						7	2023-11-13 11:37:00	5	24	Female	Yes	No		No	No	Not applicable	Complete
1175	Yes	8								8.1						7	2023-11-13 11:37:00	5	1	Female	Yes	No		No	No	Not applicable	Complete
1176	Yes	8								8.1						8	2023-11-13 12:15:00	2	63	Male	Yes	No		No	No	Not applicable	Complete
1177	Yes	8								8.1						9	2023-11-13 12:35:00	2	66	Male	Yes	No		No	No	Not applicable	Complete
1178	Yes	8								8.1						9	2023-11-13 12:38:00	2	68	Female	Yes	Yes	Yes	Yes	Yes	Yes, I directed them to their local health centre	Complete
1179	Yes	8								8.1						10	2023-11-13 13:52:00	4	25	Female	Yes	No		No	No	Not applicable	Complete
1180	Yes	8								8.1						1	2023-11-13 09:37:00	2	67	Female	Yes	No		No	No	Not applicable	Complete
1181	Yes	8								8.1						11	2023-11-13 14:12:00	5	67	Female	Yes	No		No	No	Not applicable	Complete
1182	Yes	8								8.1						11	2023-11-13 14:15:00	5	39	Male	Yes	No		No	No	Not applicable	Complete
1183	Yes	8								8.1						12	2023-11-13 14:31:00	2	57	Female	Yes	No		No	No	Not applicable	Complete
1184	Yes	8								8.1						12	2023-11-13 14:32:00	2	36	Female	Yes	No		No	No	Not applicable	Complete
1185	Yes	8								8.1						13	2023-11-13 14:38:00	4	25	Female	Yes	Yes	No	No	No	Not applicable	Complete
1186	Yes	8								8.1						14	2023-11-13 14:51:00	5	58	Female	Yes	No		No	No	Not applicable	Complete
1187	Yes	8								8.1						14	2023-11-13 14:53:00	5	57	Male	Yes	No		No	No	Not applicable	Complete
1188	Yes	8								8.1						14	2023-11-13 14:55:00	5	28	Male	Yes	No		No	No	Not applicable	Complete
1189	Yes	8								8.1						15	2023-11-13 15:04:00	3	57	Male	Yes	Yes	No	No	No	Not applicable	Complete
1190	Yes	8								8.1						16	2023-11-13 15:15:00	5	1	Male	Yes	Yes	No	No	No	Yes, I directed them to their local health centre	Complete
1191	Yes	8								8.1						1	2023-11-13 09:39:00	2	66	Female	Yes	Yes	Yes	No	No	Not applicable	Complete
1192	Yes	8								8.1						16	2023-11-13 15:18:00	5	21	Male	Yes	Yes	No	No	No	Not applicable	Complete
1193	Yes	8								8.1						17	2023-11-13 15:28:00	3	69	Female	Yes	No		No	Yes	Not applicable	Complete
1194	Yes	8								8.1						18	2023-11-13 15:44:00	7	43	Male	Yes	Yes	No	No	No	Not applicable	Complete
1195	Yes	8								8.1						18	2023-11-13 15:47:00	7	5	Male	Yes	No		No	No	Not applicable	Complete
1196	Yes	8								8.1						18	2023-11-13 15:49:00	7	40	Female	Yes	No		No	No	Not applicable	Complete
1197	Yes	8								8.1						19	2023-11-13 15:58:00	3	62	Male	Yes	No		No	No	Not applicable	Complete
1198	Yes	8								8.1						19	2023-11-13 16:00:00	3	37	Male	Yes	No		No	No	Not applicable	Complete
1199	Yes	8								8.1						19	2023-11-13 16:01:00	3	39	Female	Yes	Yes	No	Yes	No	Not applicable	Complete
1200	Yes	8								8.1						19	2023-11-13 16:03:00	3	5	Female	Yes	No		No	No	Not applicable	Complete
1201	Yes	8								8.1						2	2023-11-13 09:58:00	4	43	Male	Yes	No		No	No	Not applicable	Complete
1202	Yes	8								8.1						2	2023-11-13 10:00:00	4	32	Female	Yes	No		No	Yes	Not applicable	Complete
1203	Yes	8								8.1						3	2023-11-13 10:17:00	2	70	Female	Yes	No		No	Yes	Not applicable	Complete
1204	Yes	8								8.1						3	2023-11-13 10:22:00	2	22	Male	Yes	No		No	No	Not applicable	Complete
1205	Yes	8								8.1						3	2023-11-13 10:24:00	2	65	Female	Yes	No		No	No	Not applicable	Complete
1206	Yes	8								8.1						4	2023-11-13 11:00:00	2	72	Male	Yes	No		No	No	Not applicable	Complete
1207	Yes	2		2.3												1	2023-11-11 10:45:00	4	35	Male	Yes	No		No	No	Not applicable	Complete
1208	Yes	2		2.3												6	2023-11-11 10:53:00	6	46	Female	Yes	No		No	No	Not applicable	Complete
1209	Yes	2		2.3												6	2023-11-11 10:59:00	6	10	Male	Yes	No		No	No	Not applicable	Complete
1210	Yes	2		2.3												6	2023-11-11 11:00:00	6	48	Male	Yes	No		No	No	Not applicable	Complete
1211	Yes	2		2.3												6	2023-11-11 11:00:00	6	33	Female	Yes	No		No	No	Not applicable	Complete
1212	Yes	2		2.3												6	2023-11-11 11:01:00	6	76	Female	Yes	No		No	No	Not applicable	Complete
1213	Yes	2		2.3												7	2023-11-11 11:02:00	5	55	Male	Yes	No		No	No	Not applicable	Complete
1214	Yes	2		2.3												7	2023-11-11 11:03:00	5	49	Male	Yes	No		No	No	Not applicable	Complete
1215	Yes	2		2.3												8	2023-11-11 11:04:00	3	48	Female	Yes	No		No	No	Not applicable	Complete
1216	Yes	2		2.3												9	2023-11-11 11:05:00	3	58	Male	Yes	No		No	No	Not applicable	Complete
1217	Yes	2		2.3												9	2023-11-11 11:05:00	3	95	Female	Yes	No		No	No	Not applicable	Complete
1218	Yes	2		2.3												1	2023-11-11 10:45:00	4	5	Male	Yes	No		No	No	Not applicable	Complete
1219	Yes	2		2.3												9	2023-11-11 11:06:00	3	50	Female	Yes	No		No	No	Not applicable	Complete
1220	Yes	2		2.3												9	2023-11-11 11:07:00	3	70	Male	Yes	No		No	No	Not applicable	Complete
1221	Yes	2		2.3												10	2023-11-11 11:08:00	5	60	Male	Yes	No		No	No	Not applicable	Complete
1222	Yes	2		2.3												11	2023-11-11 11:09:00	3	61	Male	Yes	No		No	No	Not applicable	Complete
1223	Yes	2		2.3												11	2023-11-11 11:09:00	3	60	Female	Yes	No		No	No	Not applicable	Complete
1224	Yes	2		2.3												12	2023-11-11 11:10:00	7	7	Male	Yes	No		No	No	Not applicable	Complete
1225	Yes	2		2.3												12	2023-11-11 11:10:00	7	10	Female	Yes	No		No	No	Not applicable	Complete
1226	Yes	2		2.3												12	2023-11-11 11:11:00	7	21	Female	Yes	No		No	No	Not applicable	Complete
1227	Yes	2		2.3												12	2023-11-11 11:12:00	7	54	Female	Yes	No		No	No	Not applicable	Complete
1228	Yes	2		2.3												12	2023-11-11 11:12:00	7	26	Male	Yes	No		No	No	Not applicable	Complete
1229	Yes	2		2.3												2	2023-11-11 10:46:00	2	73	Male	Yes	No		No	No	Not applicable	Complete
1230	Yes	2		2.3												12	2023-11-11 11:13:00	7	25	Male	Yes	No		No	No	Not applicable	Complete
1231	Yes	2		2.3												12	2023-11-11 11:14:00	7	66	Male	Yes	No		No	No	Not applicable	Complete
1232	Yes	2		2.3												13	2023-11-11 11:14:00	3	34	Male	Yes	Yes	Yes	No	Yes	Yes, I directed them to their local health centre	Complete
1233	Yes	2		2.3												13	2023-11-11 11:15:00	3	9	Male	Yes	Yes	Yes	Yes	Yes	Yes, I directed them to their local health centre	Complete
1234	Yes	2		2.3												13	2023-11-11 11:16:00	3	12	Female	Yes	Yes	Yes	No	Yes	Yes, I directed them to their local health centre	Complete
1235	Yes	2		2.3												13	2023-11-11 11:16:00	3	45	Female	Yes	No		No	No	Not applicable	Complete
1236	Yes	2		2.3												13	2023-11-11 11:17:00	3	40	Male	Yes	No		No	No	Not applicable	Complete
1237	Yes	2		2.3												2	2023-11-11 10:47:00	2	69	Female	Yes	Yes	No	Yes	Yes	Yes, I directed them to their local health centre	Complete
1238	Yes	2		2.3												3	2023-11-11 10:48:00	7	22	Female	Yes	No		No	No	Not applicable	Complete
1239	Yes	2		2.3												4	2023-11-11 10:49:00	6	41	Female	Yes	Yes	No	No			Complete
1240	Yes	2		2.3												4	2023-11-11 10:50:00	6	42	Male	Yes	No		No	No	Not applicable	Complete
1241	Yes	2		2.3												5	2023-11-11 10:51:00	3	25	Female	Yes	Yes	No	No			Complete
1242	Yes	2		2.3												5	2023-11-11 10:52:00	3	79	Female	Yes	No		No	No	Not applicable	Complete
1243	Yes	5					5.1									1	2023-11-14 09:29:00	2	80	Male	Yes	No		No	No	Not applicable	Complete
1244	Yes	5					5.1									5	2023-11-14 10:22:00	5	22	Female	Yes	No		No	No	Not applicable	Complete
1245	Yes	5					5.1									5	2023-11-14 10:22:00	5	19	Male	Yes	No		No	No	Not applicable	Complete
1246	Yes	5					5.1									6	2023-11-14 10:26:00	4	32	Male	Yes	No		No	No	Not applicable	Complete
1247	Yes	5					5.1									7	2023-11-14 11:19:00	7	56	Male	Yes	Yes	No	No	No	Yes, I directed them to their local health centre	Complete
1248	Yes	5					5.1									7	2023-11-14 11:22:00	7	62	Female	Yes	No		No	No	Not applicable	Complete
1249	Yes	5					5.1									7	2023-11-14 11:24:00	7	54	Female	Yes	No		No	No	Not applicable	Complete
1250	Yes	5					5.1									7	2023-11-14 11:26:00	7	81	Male	Yes	No		No	No	Not applicable	Complete
1251	Yes	5					5.1									8	2023-11-14 11:35:00	3	28	Male	Yes	Yes	No	No	Yes	Yes, I directed them to their local health centre	Complete
1252	Yes	5					5.1									8	2023-11-14 11:38:00	3	75	Female	Yes	No		No	No	Not applicable	Complete
1253	Yes	5					5.1									9	2023-11-14 11:46:00	3	44	Male	Yes	No		No	No	Yes, I directed them to their local health centre	Complete
1254	Yes	5					5.1									1	2023-11-14 09:46:00	2	74	Male	No	No		No	No	Not applicable	Complete
1255	Yes	5					5.1									10	2023-11-14 13:04:00	1	71	Female	Yes	No		No	No	Not applicable	Complete
1256	Yes	5					5.1									11	2023-11-14 13:14:00	4	56	Female	Yes	No		No	No	Not applicable	Complete
1257	Yes	5					5.1									11	2023-11-14 13:14:00	4	46	Female	Yes	Yes	No	No	No	Yes, I directed them to their local health centre	Complete
1258	Yes	5					5.1									11	2023-11-14 13:16:00	4	63	Female	Yes	No		No	No	Not applicable	Complete
1259	Yes	5					5.1									12	2023-11-14 13:24:00	5	44	Female	Yes	No		No	No	Not applicable	Complete
1260	Yes	5					5.1									12	2023-11-14 13:25:00	5	20	Male	Yes	No		No	No	Not applicable	Complete
1261	Yes	5					5.1									13	2023-11-14 13:47:00	2	71	Female	Yes	No		No	No	Not applicable	Complete
1262	Yes	5					5.1									13	2023-11-14 13:49:00	2	74	Male	Yes	No		No	No	Not applicable	Complete
1263	Yes	5					5.1									14	2023-11-14 13:59:00	5	33	Female	Yes	No		No	No	Not applicable	Complete
1264	Yes	5					5.1									15	2023-11-14 14:27:00	5	26	Female	Yes	No		No	No	Not applicable	Complete
1265	Yes	5					5.1									1	2023-11-14 09:47:00	2	71	Female	No	No		No	No	Not applicable	Complete
1266	Yes	5					5.1									15	2023-11-14 14:30:00	5	1	Male	Yes	No		No	No	Not applicable	Complete
1267	Yes	5					5.1									15	2023-11-14 14:31:00	5	83	Female	Yes	No		No	No	Not applicable	Complete
1268	Yes	5					5.1									16	2023-11-14 14:37:00	10	30	Male	Yes	No		No	No	Not applicable	Complete
1269	Yes	5					5.1									16	2023-11-14 14:39:00	10	27	Female	Yes	Yes	No	Yes	Yes	Yes, I directed them to their local health centre	Complete
1270	Yes	5					5.1									17	2023-11-14 15:06:00	2	51	Female	Yes	No		No	No	Not applicable	Complete
1271	Yes	5					5.1									18	2023-11-14 15:22:00	2	85	Female	Yes	No		No	No	Not applicable	Complete
1272	Yes	5					5.1									18	2023-11-14 15:23:00	2	84	Male	Yes	No		No	No	Not applicable	Complete
1273	Yes	5					5.1									19	2023-11-14 15:42:00	9	45	Female	Yes	No		No	No	Not applicable	Complete
1274	Yes	5					5.1									19	2023-11-14 15:47:00	9	4	Female	Yes	No		No	No	Not applicable	Complete
1275	Yes	5					5.1									19	2023-11-14 15:47:00	9	5	Female	Yes	No		No	No	Not applicable	Complete
1276	Yes	5					5.1									2	2023-11-14 09:52:00	2	48	Male	Yes	No		No	No	Not applicable	Complete
1277	Yes	5					5.1									2	2023-11-14 09:56:00	2	41	Female	Yes	No		No	No	Not applicable	Complete
1278	Yes	5					5.1									3	2023-11-14 09:58:00	5	33	Female	Yes	No		No	No	Not applicable	Complete
1279	Yes	5					5.1									3	2023-11-14 10:02:00	5	36	Male	Yes	No		No	No	Not applicable	Complete
1280	Yes	5					5.1									4	2023-11-14 10:10:00	2	39	Female	No	No		No	No	Not applicable	Complete
1281	Yes	5					5.1									5	2023-11-14 10:17:00	5	51	Male	Yes	No		No	No	Not applicable	Complete
1282	Yes	6						6.1								1	2023-11-14 10:50:00	9	20	Male	Yes	No		No	No	Not applicable	Complete
1283	Yes	6						6.1								3	2023-11-14 11:10:00	6	24	Male	Yes	Yes	No	No	Yes	Yes, I directed them to their local health centre	Complete
1284	Yes															3	2023-11-14 11:11:00	6	21	Female	Yes	No		No	No	Not applicable	Complete
1285	Yes	6						6.1								3	2023-11-14 11:13:00	6	31	Female	Yes	No		No	No	Not applicable	Complete
1286	Yes	6						6.1								3	2023-11-14 11:15:00	6	39	Female	Yes	Yes	No	No	No	Not applicable	Complete
1287	Yes	6						6.1								3	2023-11-14 11:17:00	6	55	Male	No	No		No	No	Not applicable	Complete
1288	Yes	6						6.1								4	2023-11-14 11:30:00	2	66	Female	No	No		No	No	Not applicable	Complete
1289	Yes	6						6.1								5	2023-11-14 12:00:00	4	52	Female	Yes	No		No	No	Not applicable	Complete
1290	Yes	6						6.1								6	2023-11-14 12:10:00	9	72	Male	Yes	No		No	No	Not applicable	Complete
1291	Yes	6						6.1								6	2023-11-14 12:11:00	9	72	Male	Yes	No		No	No	Not applicable	Complete
1292	Yes	6						6.1								6	2023-11-14 12:12:00	9	66	Male	Yes	No		No	No	Not applicable	Complete
1293	Yes	6						6.1								1	2023-11-14 10:52:00	9	18	Male	Yes	No		No	No	Not applicable	Complete
1294	Yes	6						6.1								6	2023-11-14 12:13:00	9	76	Female	Yes	No		No	No	Not applicable	Complete
1295	Yes	6						6.1								6	2023-11-14 12:17:00	9	39	Female	Yes	No		No	No	Not applicable	Complete
1296	Yes	6						6.1								7	2023-11-14 13:59:00	3	31	Male	Yes	No		No	No	Not applicable	Complete
1297	Yes	6						6.1								7	2023-11-14 14:03:00	3	30	Female	Yes	No		No	No	Not applicable	Complete
1298	Yes	6						6.1								7	2023-11-14 14:04:00	3	5	Male	Yes	No		No	No	Not applicable	Complete
1299	Yes	6						6.1								7	2023-11-14 14:10:00	4	55	Female	Yes	No		No	No	Not applicable	Complete
1300	Yes	6						6.1								9	2023-11-14 14:18:00	1	55	Male	Yes	No		No	No	Not applicable	Complete
1301	Yes	6						6.1								9	2023-11-14 14:19:00	1	83	Female	Yes	No		No	No	Not applicable	Complete
1302	Yes	6						6.1								10	2023-11-14 14:25:00	2	79	Female	Yes	No		No	No	Not applicable	Complete
1303	Yes	6						6.1								10	2023-11-14 14:28:00	2	51		Yes	No		No	No	Not applicable	Complete
1304	Yes	6						6.1								1	2023-11-14 10:53:00	9	21	Male	Yes	No		No	No	Not applicable	Complete
1305	Yes	6						6.1								11	2023-11-14 14:35:00	4	55	Female	Yes	No		No	No	Not applicable	Complete
1306	Yes	6						6.1								4	2023-11-14 14:37:00	4	46	Male	Yes	No		No	No	Not applicable	Complete
1307	Yes	6						6.1								12	2023-11-14 14:45:00	7	70	Male	Yes	No		No	No	Not applicable	Complete
1308	Yes	6						6.1								12	2023-11-14 14:47:00	7	68	Female	Yes	No		No	No	Not applicable	Complete
1309	Yes	6						6.1								12	2023-11-14 14:48:00	7	41	Female	Yes	No		No	No	Not applicable	Complete
1310	Yes	6						6.1								12	2023-11-14 14:48:00	7	75	Male	Yes	No		No	No	Not applicable	Complete
1311	Yes	6						6.1								12	2023-11-14 14:57:00	7	75	Male	Yes	No		No	No	Not applicable	Complete
1312	Yes	6						6.1								13	2023-11-14 15:01:00	2	57	Male	Yes	No		No	No	Not applicable	Complete
1313	Yes	6						6.1								14	2023-11-14 15:06:00	4	27	Female	Yes	No		No	No	Not applicable	Complete
1314	Yes	6						6.1								14	2023-11-14 15:12:00	4	6	Male	Yes	No		No	No	Not applicable	Complete
1315	Yes	6						6.1								2	2023-11-14 10:59:00	2	61	Male	No	No		No	No	Not applicable	Complete
1316	Yes	6						6.1								14	2023-11-14 15:13:00	4	5	Female	Yes	No		No	No	Not applicable	Complete
1317	Yes	6						6.1								15	2023-11-14 15:22:00	1	83	Female	Yes	No		No	No	Not applicable	Complete
1318	Yes	6						6.1								16	2023-11-14 15:31:00	6	28	Male	Yes	No		No	No	Not applicable	Complete
1319	Yes	6						6.1								16	2023-11-14 15:33:00	6	6	Male	No	No		No	No	Not applicable	Complete
1320	Yes	6						6.1								16	2023-11-14 15:34:00	6	29	Female	Yes	No		No	No	Not applicable	Complete
1321	Yes	6						6.1								16	2023-11-14 15:35:00	6	2	Female	Yes	No		No	No	Not applicable	Complete
1322	Yes	6						6.1								17	2023-11-14 15:43:00	2	93	Female	Yes	No		No	No	Not applicable	Complete
1323	Yes	6						6.1								17	2023-11-14 15:44:00	2	52	Female	Yes	No		No	No	Not applicable	Complete
1324	Yes	6						6.1								17	2023-11-14 15:45:00	2	55	Male	Yes	No		No	No	Not applicable	Complete
1325	Yes	6						6.1								17	2023-11-14 15:47:00	2	47	Female	Yes	No		No	Yes	Not applicable	Complete
1326	Yes	6						6.1								2	2023-11-14 11:02:00	2	57	Female	Yes	No		No	No	Not applicable	Complete
1327	Yes	6														18	2023-11-14 16:02:00	2	43	Female	Yes	No		No	No	Not applicable	Complete
1328	Yes	6						6.1								18	2023-11-14 16:03:00	2	58	Male	Yes	No		No	No	Not applicable	Complete
1329	Yes	6						6.1								19	2023-11-14 16:24:00	6	64	Male	Yes	No		No	No	Not applicable	Complete
1330	Yes	6						6.1								19	2023-11-14 16:26:00	6	12	Male	No	No		No	No	Not applicable	Complete
1331	Yes	6						6.1								19	2023-11-14 16:28:00	6	5	Female	Yes	No		No	No	Not applicable	Complete
1332	Yes															19	2023-11-14 16:28:00	6	7	Female	No	No		No	No	Not applicable	Complete
1333	Yes	6						6.1								19	2023-11-14 16:29:00	6	43	Female	Yes	No		No	Yes	Not applicable	Complete
1334	Yes	6						6.1								20	2023-11-14 16:35:00	3	65	Female	No	Yes	Yes	No	Yes	Yes, I directed them to their local health centre	Complete
1335	Yes	6						6.1								20	2023-11-14 16:38:00	3	42	Male	Yes	No		No	No	Not applicable	Complete
1336	Yes	6						6.1								20	2023-11-14 16:42:00	2	42	Male	Yes	No		No	No	Not applicable	Complete
1337	Yes	6						6.1								3	2023-11-14 11:03:00	6	48	Female	No	No		No	Yes	Not applicable	Complete
1338	Yes	6						6.1								3	2023-11-14 11:05:00	6	51	Male	Yes	No		No	No	Not applicable	Complete
1339	Yes															6	2023-11-14 11:06:00	6	29	Female	Yes	No		No	No	Not applicable	Complete
1340	Yes															3	2023-11-14 11:08:00	6		Female	Yes	Yes	No	No	Yes	Not applicable	Complete
1341	Yes	13													13.1	1	2023-11-15 11:24:00	5	18	Female	Yes	No		No	No	Not applicable	Complete
1342	Yes	13													13.1	4	2023-11-15 11:57:00	5	63	Female	Yes	No		No	No	Not applicable	Complete
1343	Yes	13													13.1	4	2023-11-15 12:07:00	8	3	Female	Yes	No		No	No	Not applicable	Complete
1344	Yes	13													13.1	5	2023-11-15 12:09:00	8	57	Female	Yes	No		No	No	Not applicable	Complete
1345	Yes	13													13.1	5	2023-11-15 12:11:00	8	20	Female	Yes	No		No	No	Not applicable	Complete
1346	Yes	13													13.1	5	2023-11-15 12:12:00	8	20	Male	Yes	No		No	No	Not applicable	Complete
1347	Yes	13													13.1	6	2023-11-15 12:17:00	8	59	Male	Yes	No		No	No	Not applicable	Complete
1348	Yes	13													13.1	6	2023-11-15 12:18:00	8	63	Male	Yes	No		No	No	Not applicable	Complete
1349	Yes	13													13.1	6	2023-11-15 12:20:00	7	75	Male	Yes	No		No	No		Complete
1350	Yes	13													13.1	6	2023-11-15 12:24:00	8	40	Female	Yes	No		No	No	Not applicable	Complete
1351	Yes	13													13.1	6	2023-11-15 12:27:00	8	19	Female	Yes	No		No	No	Not applicable	Complete
1352	Yes	13													13.1	1	2023-11-15 11:25:00	5	48	Male	Yes	No		No	No	Not applicable	Complete
1353	Yes	13													13.1	6	2023-11-15 12:28:00	8	20	Female	Yes	No		No	No	Not applicable	Complete
1354	Yes	13													13.1	6	2023-11-15 12:29:00	8	29	Female	Yes	No		No	No	Not applicable	Complete
1355	Yes	13													13.1	6	2023-11-15 12:30:00	8	24	Female	Yes	No		No	No	Not applicable	Complete
1356	Yes															6	2023-11-15 12:32:00	8	24	Male	Yes	No		No	No	Not applicable	Complete
1357	Yes	13													13.1	6	2023-11-15 12:33:00	8	59	Female	Yes	No		No	No	Not applicable	Complete
1358	Yes	13													13.1	6	2023-11-15 12:34:00	8	16	Male	Yes	No		No	No	Not applicable	Complete
1359	Yes	13													13.1	7	2023-11-15 12:40:00	3	18	Male	Yes	No		No	No	Not applicable	Complete
1360	Yes	13													13.1	3	2023-11-15 12:46:00	3	22	Female	Yes	No		No	No	Not applicable	Complete
1361	Yes	13													13.1	7	2023-11-15 12:47:00	3	24	Male	Yes	No		No	No	Not applicable	Complete
1362	Yes	13													13.1	7	2023-11-15 12:48:00	3	4	Female	Yes	No		No	No	Not applicable	Complete
1363	Yes	13													13.1	1	2023-11-15 11:26:00	5	58	Male	Yes	No		No	No	Not applicable	Complete
1364	Yes	13													13.1	7	2023-11-15 12:49:00	3	7	Male	Yes	No		No	No	Not applicable	Complete
1365	Yes	13													13.1	7	2023-11-15 12:49:00	3	28	Female	Yes	No		No	No	Not applicable	Complete
1366	Yes	13													13.1	7	2023-11-15 12:51:00	3	32	Male	Yes	No		No	No	Not applicable	Complete
1367	Yes	13													13.1	7	2023-11-15 12:52:00	3	32	Male	Yes	Yes	No	No	No	Not applicable	Complete
1368	Yes	13													13.1	8	2023-11-15 14:01:00	4	54	Female	Yes	No		No	No	Not applicable	Complete
1369	Yes	13													13.1	8	2023-11-15 14:03:00	4	54	Female	Yes	No		No	No	Not applicable	Complete
1370	Yes															9	2023-11-15 14:13:00	6	7	Female	Yes	No		No	No	Not applicable	Complete
1371	Yes	13													13.1	9	2023-11-15 14:14:00	6	5	Male	Yes	No		No	No	Not applicable	Complete
1372	Yes	13													13.1	9	2023-11-15 14:16:00	6	6	Male	Yes	No		No	No	Not applicable	Complete
1373	Yes	13													13.1	9	2023-11-15 14:17:00	6	26	Male	Yes	No		No	No	Not applicable	Complete
1374	Yes	13													13.1	1	2023-11-15 11:28:00	5	38	Female	Yes	No		No	No	Not applicable	Complete
1375	Yes	13													13.1	9	2023-11-15 14:22:00	6	6	Female	Yes	Yes	Yes	No	Yes	Yes, I directed them to their local health centre	Complete
1376	Yes	13													13.1	9	2023-11-15 14:23:00	6	27	Female	Yes	Yes	No	No	No	Yes, I directed them to their local health centre	Complete
1377	Yes	13													13.1	10	2023-11-15 14:33:00	4	64	Male	Yes	No		No	No	Not applicable	Complete
1378	Yes	13													13.1	4	2023-11-15 14:35:00	4	61	Female	Yes	No		No	No	Not applicable	Complete
1379	Yes	13													13.1	11	2023-11-15 14:45:00	4	26	Female	Yes	No		No	No	Not applicable	Complete
1380	Yes	13													13.1	11	2023-11-15 14:47:00	4	5	Female	Yes	No		No	No	Not applicable	Complete
1381	Yes	13													13.1	11	2023-11-15 14:48:00	4	6	Female	Yes	No		No	No	Not applicable	Complete
1382	Yes	13													13.1	11	2023-11-15 14:50:00	4	36	Male	Yes	No		No	No	Not applicable	Complete
1383	Yes	13													13.1	12	2023-11-15 14:54:00	5	65	Female	Yes	No		No	No	Not applicable	Complete
1384	Yes	13													13.1	12	2023-11-15 14:56:00	5	10	Male	Yes	No		No	No	Not applicable	Complete
1385	Yes	13													13.1	2	2023-11-15 11:33:00	3	69	Female	Yes	No		No	No	Not applicable	Complete
1386	Yes	13													13.1	12	2023-11-15 14:56:00	5	43	Male	Yes	No		No	No	Not applicable	Complete
1387	Yes	13													13.1	12	2023-11-15 14:58:00	5	32	Female	Yes	No		No	No	Not applicable	Complete
1388	Yes	13													13.1	12	2023-11-15 15:00:00	5	27	Male	Yes	No		No	No	Not applicable	Complete
1389	Yes	13													13.1	12	2023-11-15 15:04:00	5	54	Male	Yes	No		No	No	Not applicable	Complete
1390	Yes	2		2.2												1	2023-11-15 16:29:00	30	45	Female	Yes	No		No	No	Not applicable	Complete
1391	Yes	2		2.2												1	2023-11-15 16:32:00	30	17	Male	Yes	No		No	No	Not applicable	Complete
1392	Yes	2		2.2												1	2023-11-15 16:32:00	30	31	Male	Yes	No		No	No	Not applicable	Complete
1393	Yes	2		2.2												1	2023-11-15 16:35:00		48	Female	Yes	No		No	No	Not applicable	Complete
1394	Yes															1	2023-11-15 16:39:00	30	49	Female	Yes	No		No	No	Not applicable	Complete
1395	Yes	2		2.2												2	2023-11-15 16:45:00	15	45	Female	Yes	No		No	No	Not applicable	Complete
1396	Yes	13													13.1	3	2023-11-15 11:37:00	5	49	Male	Yes	No		No	No	Not applicable	Complete
1397	Yes	2		2.2												2	2023-11-15 16:46:00	15	46	Female	Yes	No		No	No	Not applicable	Complete
1398	Yes	2		2.2												2	2023-11-15 16:48:00	15	3	Female	Yes	No		No	No	Not applicable	Complete
1399	Yes	2		2.2												2	2023-11-15 16:50:00	15	36	Female	Yes	No		No	No	Not applicable	Complete
1400	Yes	2		2.2												3	2023-11-15 16:57:00	3	50	Female	Yes	No		No	No	Not applicable	Complete
1401	Yes	2		2.2												4	2023-11-15 17:01:00	11	4	Female	Yes	Yes	Yes	No	Yes	Not applicable	Complete
1402	Yes															4	2023-11-15 17:04:00	11	33	Female	Yes	No		No	No	Not applicable	Complete
1403	Yes	2		2.2												5	2023-11-15 17:09:00	4	83	Female	Yes	No		No	No	Not applicable	Complete
1404	Yes	2		2.2												6	2023-11-15 17:15:00	5	47	Male	Yes	No		No	No	Not applicable	Complete
1405	Yes	2		2.2												6	2023-11-15 17:16:00	5	23	Female	Yes	No		No	No	Not applicable	Complete
1406	Yes	13														4	2023-11-15 11:51:00	5	27	Male	Yes	No		No	No	Not applicable	Complete
1407	Yes	2		2.2												6	2023-11-15 17:17:00	5	8	Female	Yes	Yes	No	No	No	Not applicable	Complete
1408	Yes	2		2.2												6	2023-11-15 17:19:00	5	38	Female	No	No		No	No	Not applicable	Complete
1409	Yes	2		2.2												6	2023-11-15 17:23:00	5	23	Male	Yes	No		No	No	Not applicable	Complete
1410	Yes	2		2.2												7	2023-11-15 17:30:00	2	47	Female	Yes	No		No	No	Not applicable	Complete
1411	Yes	2		2.2												7	2023-11-15 17:31:00	2	14	Male	Yes	No		No	No	Not applicable	Complete
1412	Yes	2		2.2												8	2023-11-15 17:34:00	4	27	Male	Yes	No		No	No	Not applicable	Complete
1413	Yes	13													13.1	5	2023-11-15 11:53:00	5	21	Female	Yes	No		No	No	Not applicable	Complete
1414	Yes	13													13.1	5	2023-11-15 11:54:00	5	69	Male	Yes	No		No	No	Not applicable	Complete
1415	Yes	3			3.2											15	2023-11-15 14:00:00	4	59	Female	Yes	No		No	No	Not applicable	Complete
1416	Yes	3			3.2											19	2023-11-15 14:57:00	2	99	Female	Yes	No		No	No	Not applicable	Complete
1417	Yes	3			3.2											20	2023-11-15 15:23:00	6	50	Female	Yes	No		No	No	Not applicable	Complete
1418	Yes	3			3.2											20	2023-11-15 15:26:00	6	26	Male	Yes	No		No	No	Not applicable	Complete
1419	Yes	3			3.2											20	2023-11-15 15:27:00	6	26	Male	Yes	No		No	No	Not applicable	Complete
1420	Yes	3			3.2											20	2023-11-15 15:28:00	6	36	Male	Yes	No		No	No	Not applicable	Complete
1421	Yes	3			3.2											20	2023-11-15 15:29:00	6	9	Female	Yes	Yes	No	No	Yes	Not applicable	Complete
1422	Yes	3			3.2											20	2023-11-15 15:34:00	6	52	Female	Yes	No		No	No	Not applicable	Complete
1423	Yes	3			3.2											21	2023-11-15 15:46:00	6	57	Female	Yes	No		No	No	Not applicable	Complete
1424	Yes	3			3.2											21	2023-11-15 15:54:00	6	49	Female	Yes	No		No	No	Not applicable	Complete
1425	Yes	3			3.2											21	2023-11-15 15:55:00	6	20	Male	Yes	No		No	No	Not applicable	Complete
1426	Yes	3			3.2											15	2023-11-15 14:03:00	4	59	Male	Yes	No		No	No	Not applicable	Complete
1427	Yes	3			3.2											21	2023-11-15 15:56:00	6	53	Male	Yes	No		No	No	Not applicable	Complete
1428	Yes	3			3.2											21	2023-11-15 15:57:00	6	64	Male	Yes	No		No	No	Not applicable	Complete
1429	Yes	3			3.2											22	2023-11-15 16:13:00	2	53	Male	Yes	No		No	No	Not applicable	Complete
1430	Yes	3			3.2											23	2023-11-15 16:26:00	12	34	Female	Yes	No		No	No	Not applicable	Complete
1431	Yes	3			3.2											23	2023-11-15 16:28:00	12	7	Male	Yes	No		No	No	Not applicable	Complete
1432	Yes	3			3.2											23	2023-11-15 16:29:00	12	35	Female	Yes	No		No	No	Not applicable	Complete
1433	Yes	3			3.2											23	2023-11-15 16:30:00	12	22	Male	Yes	No		No	No	Not applicable	Complete
1434	Yes	3			3.2											23	2023-11-15 16:31:00	12	22	Female	Yes	No		No	No	Not applicable	Complete
1435	Yes	3			3.2											23	2023-11-15 16:32:00	12	22	Female	Yes	No		No	No	Not applicable	Complete
1436	Yes	3			3.2											23	2023-11-15 16:34:00	12	17	Female	Yes	No		No	No	Not applicable	Complete
1437	Yes	3			3.2											15	2023-11-15 14:06:00	4	20	Female	Yes	No		No	No	Not applicable	Complete
1438	Yes	3			3.2											23	2023-11-15 16:35:00	12	24	Male	Yes	No		No	No	Not applicable	Complete
1439	Yes	3			3.2											24	2023-11-15 16:44:00	12	64	Male	Yes	No		No	No	Not applicable	Complete
1440	Yes	3			3.2											24	2023-11-15 16:45:00	12	15	Female	Yes	No		No	No	Not applicable	Complete
1441	Yes	3			3.2											24	2023-11-15 16:47:00	12	20	Male	Yes	No		No	Yes	Not applicable	Complete
1442	Yes	3			3.2											24	2023-11-15 16:48:00	12	18	Male	Yes	No		No	No	Not applicable	Complete
1443	Yes	3			3.2											24	2023-11-15 16:49:00	12	36	Female	Yes	No		No	No	Not applicable	Complete
1444	Yes	3			3.2											25	2023-11-15 17:00:00	5	68	Female	Yes	No		No	No	Not applicable	Complete
1445	Yes	3			3.2											25	2023-11-15 17:03:00	5	31	Male	Yes	No		No	No	Not applicable	Complete
1446	Yes	3			3.2											25	2023-11-15 17:05:00	5	40	Female	Yes	No		No	No	Not applicable	Complete
1447	Yes	3			3.2											25	2023-11-15 17:09:00	5	43	Female	Yes	No		No	No	Not applicable	Complete
1448	Yes	3			3.2											16	2023-11-15 14:12:00	4	24	Female	Yes	No		No	No	Not applicable	Complete
1449	Yes	3			3.2											25	2023-11-15 17:10:00	5	36	Male	Yes	No		No	No	Not applicable	Complete
1450	Yes	3			3.2											26	2023-11-15 17:22:00	3	38	Female	Yes	No		No	No	Not applicable	Complete
1451	Yes	3			3.2											27	2023-11-15 17:29:00	4	3	Female	Yes	No		No	Yes	Not applicable	Complete
1452	Yes	3			3.2											27	2023-11-15 17:39:00	4	38	Female	Yes	No		No	No	Not applicable	Complete
1453	Yes	3			3.2											27	2023-11-15 17:40:00	4	34	Male	Yes	No		No	No	Not applicable	Complete
1454	Yes	3			3.2											27	2023-11-15 17:41:00	4	37	Female	Yes	No		No	No	Not applicable	Complete
1455	Yes	3			3.2											27	2023-11-15 17:42:00	4	40	Female	Yes	No		No	No	Not applicable	Complete
1456	Yes	3			3.2											27	2023-11-15 17:42:00	4	4	Male	Yes	No		No	No	Not applicable	Complete
1457	Yes	3			3.2											16	2023-11-15 14:14:00	4	70	Female	Yes	No		No	No	Not applicable	Complete
1458	Yes	3			3.2											17	2023-11-15 14:18:00	3	58	Female	Yes	No		No	No	Not applicable	Complete
1459	Yes	3			3.2											18	2023-11-15 14:45:00	3	30	Female	Yes	Yes	Yes	No	No	Not applicable	Complete
1460	Yes	3			3.2											18	2023-11-15 14:46:00	3	56	Female	Yes	No		No	No	Not applicable	Complete
1461	Yes	3			3.2											19	2023-11-15 14:55:00	2	79	Female	Yes	No		No	No	Not applicable	Complete
1462	Yes	6						6.2								1	2023-11-15 09:49:00	2	42	Male	Yes	No		No	No	Not applicable	Complete
1463	Yes	6						6.2								6	2023-11-15 11:05:00	2	86	Female	Yes	No		No	No	Not applicable	Complete
1464	Yes	6						6.2								6	2023-11-15 11:08:00	2	48	Female	Yes	No		No	No	Not applicable	Complete
1465	Yes	6						6.2								7	2023-11-15 11:19:00	7	25	Male	Yes	No		No	No	Not applicable	Complete
1466	Yes	6						6.2								7	2023-11-15 11:22:00	7	30	Male	Yes	No		Yes	Yes	Yes, I directed them to their local health centre	Complete
1467	Yes	6						6.2								7	2023-11-15 11:22:00	7	24	Female	Yes	No		No	No	Not applicable	Complete
1468	Yes	6						6.2								8	2023-11-15 11:36:00	6	43	Female	Yes	No		No	No	Not applicable	Complete
1469	Yes	6						6.2								8	2023-11-15 11:38:00	6	8	Male	Yes	Yes	No	No	No	Yes, I directed them to their local health centre	Complete
1470	Yes	6						6.2								9	2023-11-16 08:26:00	4	56	Female	Yes	No		No	No	Not applicable	Complete
1471	Yes	6						6.2								10	2023-11-16 08:31:00	2	79	Female	Yes	No		No	No	Not applicable	Complete
1472	Yes	6						6.2								11	2023-11-16 08:38:00	2	55	Female	Yes	No		No	No	Not applicable	Complete
1473	Yes	6						6.2								1	2023-11-15 09:51:00	2	20	Male	Yes	No		No	No	Not applicable	Complete
1474	Yes	6						6.2								12	2023-11-16 09:01:00	1	33	Male	Yes	No		No	No	Not applicable	Complete
1475	Yes	6						6.2								13	2023-11-16 09:06:00	3	55	Female	Yes	No		No	No	Not applicable	Complete
1476	Yes	6						6.2								13	2023-11-16 09:08:00	3	56	Male	Yes	No		No	No	Yes, I directed them to their local health centre	Complete
1477	Yes	6						6.2								14	2023-11-16 09:12:00	9	24	Female	Yes	No		No	No	Not applicable	Complete
1478	Yes	6						6.2								14	2023-11-16 09:14:00	9	18	Female	Yes	No		No	No	Not applicable	Complete
1479	Yes	6						6.2								14	2023-11-16 09:16:00	9	43	Female	Yes	No		No	No	Not applicable	Complete
1480	Yes	6						6.2								14	2023-11-16 09:17:00	9	59	Male	Yes	No		No	No	Yes, I directed them to their local health centre	Complete
1481	Yes	6						6.2								14	2023-11-16 09:19:00	9	23	Male	Yes	No		No	No	Not applicable	Complete
1482	Yes	6						6.2								14	2023-11-16 09:20:00	9	2	Male	Yes	Yes	No	No	No	Yes, I directed them to their local health centre	Complete
1483	Yes	6						6.2								14	2023-11-16 09:21:00	9	2	Male	Yes	Yes	No	No	No	Yes, I directed them to their local health centre	Complete
1484	Yes	6						6.2								2	2023-11-15 10:26:00	2	47	Male	Yes	Yes	No	No	No	Yes, I directed them to their local health centre	Complete
1485	Yes	6						6.2								15	2023-11-16 09:38:00	5	27	Female	Yes	No		No	No	Not applicable	Complete
1486	Yes	6						6.2								15	2023-11-16 09:40:00	5	69	Male	Yes	No		No	No	Not applicable	Complete
1487	Yes	6						6.2								16	2023-11-16 09:45:00	7	35	Female	Yes	No		No	No	Yes, I directed them to their local health centre	Complete
1488	Yes	6						6.2								17	2023-11-16 09:59:00	6	47	Female	Yes	No		No	No	Not applicable	Complete
1489	Yes	6						6.2								18	2023-11-16 10:19:00	3	45	Female	Yes	No		No	No	Not applicable	Complete
1490	Yes	6						6.2								18	2023-11-16 10:20:00	3	67	Female	Yes	No		No	No	Not applicable	Complete
1491	Yes	6						6.2								18	2023-11-16 10:22:00	3	26	Male	Yes	No		No	No	Not applicable	Complete
1492	Yes	6						6.2								18	2023-11-16 10:24:00	3	22	Female	Yes	No		No	No	Not applicable	Complete
1493	Yes	6						6.2								18	2023-11-16 10:26:00	3	0	Male	Yes	No		No	No	Not applicable	Complete
1494	Yes	6						6.2								18	2023-11-16 10:27:00	3	68	Male	Yes	No		No	No	Not applicable	Complete
1495	Yes	6						6.2								3	2023-11-15 10:31:00	3	69	Female	Yes	No		No	No	Not applicable	Complete
1496	Yes	6						6.2								19	2023-11-16 10:32:00	3	66	Male	Yes	No		No	No	Not applicable	Complete
1497	Yes	6						6.2								20	2023-11-16 10:36:00	3	33	Female	Yes	No		No	No	Not applicable	Complete
1498	Yes	6						6.2								21	2023-11-16 10:45:00	3	52	Male	Yes	No		Yes	No	Not applicable	Complete
1499	Yes	6						6.2								22	2023-11-16 11:02:00	3	59	Female	Yes	No		No	No	Not applicable	Complete
1500	Yes	6						6.2								23	2023-11-16 13:32:00	2	68	Female	Yes	No		No	No		Complete
1501	Yes	6						6.2								24	2023-11-16 13:37:00	6	30	Female	Yes	No		No	No	Not applicable	Complete
1502	Yes	6						6.2								24	2023-11-16 13:39:00	4	24	Female	Yes	No		No	No	Not applicable	Complete
1503	Yes	6						6.2								25	2023-11-16 13:44:00	6	24	Female	Yes	No		No	No	Not applicable	Complete
1504	Yes	6						6.2								25	2023-11-16 13:46:00	6	1	Female	Yes	Yes	No	No	No	Yes, I directed them to their local health centre	Complete
1505	Yes	6						6.2								26	2023-11-16 13:54:00	5	74	Female	Yes	No		No	No	Not applicable	Complete
1506	Yes	6						6.2								3	2023-11-15 10:33:00	3	77	Female	Yes	No		No	No	Not applicable	Complete
1507	Yes	6						6.2								26	2023-11-16 13:56:00	5	54	Female	Yes	No		No	No	Not applicable	Complete
1508	Yes	6						6.2								27	2023-11-16 14:03:00	4	19	Female	Yes	No		No	No	Not applicable	Complete
1509	Yes	6						6.2								28	2023-11-16 14:05:00	6	19	Female	Yes	No		No	No	Not applicable	Complete
1510	Yes	6						6.2								29	2023-11-16 14:08:00	4	65	Male	Yes	No		No	No	Not applicable	Complete
1511	Yes	6						6.2								29	2023-11-16 14:11:00	4	64	Female	Yes	No		No	No	Not applicable	Complete
1512	Yes	6						6.2								30	2023-11-16 14:18:00	4	57	Female	Yes	No		No	No	Not applicable	Complete
1513	Yes	6						6.2								31	2023-11-16 14:20:00	5	16	Female	Yes	No		No	No	Not applicable	Complete
1514	Yes	6						6.2								31	2023-11-16 14:22:00	5	41	Female	Yes	No		No	No	Not applicable	Complete
1515	Yes	6						6.2								32	2023-11-16 14:28:00	2	68	Female	Yes	No		No	No	Not applicable	Complete
1516	Yes	6														32	2023-11-16 14:29:00	2	60	Female		Yes	No	No	No	Yes, I directed them to their local health centre	Complete
1517	Yes	6						6.2								4	2023-11-15 10:45:00	4	22	Female	Yes	No		No	No	Not applicable	Complete
1518	Yes	6						6.2								32	2023-11-16 14:30:00	2	58	Female	Yes	No		No	No	Not applicable	Complete
1519	Yes	6						6.2								33	2023-11-16 14:41:00	2	46	Female	Yes	No		No	No	Not applicable	Complete
1520	Yes	6						6.2								33	2023-11-16 14:42:00	2	48	Male	Yes	No		No	No	Not applicable	Complete
1521	Yes	6						6.2								34	2023-11-16 14:49:00	2	27	Male	Yes	No		No	No	Not applicable	Complete
1522	Yes	6						6.2								35	2023-11-16 14:53:00	1	57	Male	Yes	No		No	No	Not applicable	Complete
1523	Yes	6						6.2								36	2023-11-16 14:56:00	4	39	Male	Yes	No		No	No	Not applicable	Complete
1524	Yes	6						6.2								4	2023-11-15 10:47:00	4	20	Female	Yes	No		No	No	Not applicable	Complete
1525	Yes	6						6.2								5	2023-11-15 10:52:00	4	43	Female	Yes	No		No	No	Not applicable	Complete
1526	Yes	6						6.2								6	2023-11-15 11:01:00	3	70	Male	Yes	No		No	No	Not applicable	Complete
1527	Yes	4				4.1										1	2023-11-16 13:46:00	4	42	Female	Yes	No		No	No	Not applicable	Complete
1528	Yes	4				4.1										3	2023-11-16 14:42:00	1		Male	Yes	No		No	No	Not applicable	Complete
1529	Yes	4				4.1										4	2023-11-16 15:01:00	4	52	Male	Yes	No		No	No	Not applicable	Complete
1530	Yes	4				4.1										4	2023-11-16 15:03:00	4	11	Female	Yes	No		No	No	Not applicable	Complete
1531	Yes	4				4.1										4	2023-11-16 15:05:00	4	14	Female	Yes	No		No	No	Not applicable	Complete
1532	Yes	4				4.1										5	2023-11-16 15:19:00	3	14	Female	Yes	No		No	No	Not applicable	Complete
1533	Yes	4				4.1										6	2023-11-16 15:45:00	2	64	Male	Yes	No		No	No	Not applicable	Complete
1534	Yes	4				4.1										6	2023-11-16 15:52:00	2	64	Female	Yes	No		No	No	Not applicable	Complete
1535	Yes	4				4.1										7	2023-11-16 15:59:00	1	68	Female	Yes	No		No	No	Not applicable	Complete
1536	Yes	4				4.1										2	2023-11-16 13:54:00	6	38	Female	Yes	Yes	No	Yes	No	Not applicable	Complete
1537	Yes	4				4.1										2	2023-11-16 14:02:00	6	67	Male	Yes	Yes	No	No	No	Not applicable	Complete
1538	Yes	4				4.1										2	2023-11-16 14:05:00	6	0	Female	Yes	Yes	Yes	Yes	Yes	Yes, I directed them to their local health centre	Complete
1539	Yes	4				4.1										2	2023-11-16 14:09:00	6	2	Female	Yes	Yes	No	No	Yes	Yes, I directed them to their local health centre	Complete
1540	Yes	4				4.1										2	2023-11-16 14:12:00	6	38	Female	Yes	Yes	No	No	No	Not applicable	Complete
1541	Yes	4				4.1										2	2023-11-16 14:14:00	6	61	Female	Yes	Yes	No	No	No	Not applicable	Complete
1542	Yes	4				4.1										1	2023-11-16 14:20:00	4	12	Male	Yes	Yes	No	No	No	Not applicable	Complete
1543	Yes	4				4.1										1	2023-11-16 14:25:00	4	49	Male	Yes	Yes	No	No	No	Not applicable	Complete
1544	Yes	6						6.1								1	2023-11-16 10:31:00	2	30	Female	Yes	No		No	No	Not applicable	Complete
1545	Yes	6						6.1								6	2023-11-16 11:09:00	3	28	Female	Yes	No		No	No	Not applicable	Complete
1546	Yes	6						6.1								6	2023-11-16 11:11:00	3	33	Female	Yes	No		No	No	Not applicable	Complete
1547	Yes	6						6.1								7	2023-11-16 11:15:00	5	47	Male	Yes	No		No	No	Not applicable	Complete
1548	Yes	6						6.1								7	2023-11-16 11:17:00	5	58	Male	Yes	No		No	Yes	Not applicable	Complete
1549	Yes	6						6.1								7	2023-11-16 11:20:00	5	39	Female	Yes	No		No	No	Not applicable	Complete
1550	Yes	6						6.1								8	2023-11-16 11:25:00	4	27	Male	Yes	No		No	No	Not applicable	Complete
1551	Yes	6						6.1								8	2023-11-16 11:28:00	4	22	Female	Yes	Yes	No	Yes	Yes	Yes, I directed them to their local health centre	Complete
1552	Yes	6						6.1								9	2023-11-16 11:35:00	2	39	Female	Yes	No		No	No	Not applicable	Complete
1553	Yes	6						6.1								10	2023-11-16 11:56:00	4	18	Male	Yes	No		No	No	Not applicable	Complete
1554	Yes	6						6.1								10	2023-11-16 11:59:00	3	56	Female	No	No		No	No	Not applicable	Complete
1555	Yes	6						6.1								2	2023-11-16 10:36:00	4	32	Female	Yes	Yes	Yes	Yes	Yes	Yes, I directed them to their local health centre	Complete
1556	Yes	6						6.1								10	2023-11-16 12:02:00	5	33	Female	Yes	No		No	Yes	Not applicable	Complete
1557	Yes	6						6.1								10	2023-11-16 12:03:00	4	1	Female	Yes	No		No	Yes	Not applicable	Complete
1558	Yes	6						6.2								80	2023-11-16 13:34:00	2	54	Female	Yes	No		No	No	Not applicable	Complete
1559	Yes	6						6.1								80	2023-11-16 13:40:00	4	41	Female	Yes	No		No	No	Not applicable	Complete
1560	Yes	6						6.2								82	2023-11-16 13:48:00	3	39	Female	Yes	No		No	No	Not applicable	Complete
1561	Yes	6						6.2								83	2023-11-16 14:01:00	9	73	Female	Yes	No		No	No	Not applicable	Complete
1562	Yes	6						6.2								84	2023-11-16 14:05:00	2	60	Female	Yes	No		No	No	Not applicable	Complete
1563	Yes	6						6.2								85	2023-11-16 14:15:00	2	21	Female	Yes	No		No	Yes	Not applicable	Complete
1564	Yes	6														85	2023-11-16 14:16:00	2	20	Female	Yes	No		No	No	Not applicable	Complete
1565	Yes	6						6.2								85	2023-11-16 14:18:00	2	26	Female	Yes	No		No	No	Not applicable	Complete
1566	Yes	6														3	2023-11-16 10:42:00	1	57	Female	Yes	No		No	No	Not applicable	Complete
1567	Yes	6						6.2								85	2023-11-16 14:19:00	2	2	Female	Yes	Yes	Yes	Yes	Yes	Yes, I directed them to their local health centre	Complete
1568	Yes	6						6.2								85	2023-11-16 14:22:00	2	39	Female	Yes	No		No	No	Not applicable	Complete
1569	Yes	6						6.2								85	2023-11-16 14:23:00	2	18	Female	Yes	No		No	No	Not applicable	Complete
1570	Yes	6						6.2								86	2023-11-16 14:28:00	5	34	Female	Yes	No		No	No	Not applicable	Complete
1571	Yes	6						6.2								86	2023-11-16 14:30:00	2	2	Female	Yes	No		No	No	Not applicable	Complete
1572	Yes	6						6.2								86	2023-11-16 14:31:00	2	1	Female	Yes	No		No	No	Not applicable	Complete
1573	Yes	6						6.2								87	2023-11-16 14:38:00	3	35	Male	Yes	No		No	No	Not applicable	Complete
1574	Yes	6						6.2								87	2023-11-16 14:41:00	3	18	Male	Yes	No		No	No	Not applicable	Complete
1575	Yes	6						6.2								88	2023-11-16 14:49:00	3	52	Female	Yes	No		No	No	Not applicable	Complete
1576	Yes	6						6.1								3	2023-11-16 10:44:00	1	88	Female	Yes	No		No	No	Not applicable	Complete
1577	Yes	6						6.1								4	2023-11-16 10:50:00	3	53	Male	Yes	No		No	No	Not applicable	Complete
1578	Yes	6						6.1								5	2023-11-16 10:57:00	5	25	Female	Yes	No		No	No	Not applicable	Complete
1579	Yes	6						6.1								5	2023-11-16 11:02:00	5	45	Female	Yes	No		No	No	Not applicable	Complete
1580	Yes	6						6.1								5	2023-11-16 11:04:00	5	22	Female	Yes	No		No	No	Not applicable	Complete
1581	Yes	6						6.1								5	2023-11-16 11:04:00	5	18	Female	Yes	No		No	No	Not applicable	Complete
1582	Yes	5					5.1									20	2023-11-17 09:50:00	5	19	Male	Yes	No		No	No	Not applicable	Complete
1583	Yes	5					5.1									24	2023-11-17 10:42:00	4	42	Male	No	No		No	No	Not applicable	Complete
1584	Yes	5					5.1									25	2023-11-17 11:06:00	3	42	Male	Yes	No		No	No	Not applicable	Complete
1585	Yes	5					5.1									26	2023-11-17 11:12:00	9	67	Male	Yes	No		No	No	Not applicable	Complete
1586	Yes	5					5.1									26	2023-11-17 11:25:00	9	50	Female	Yes	No		No	No	Not applicable	Complete
1587	Yes	5					5.1									30	2023-11-17 11:27:00	3	51	Male	Yes	No		No	No	Not applicable	Complete
1588	Yes	5					5.1									26	2023-11-17 11:27:00	9	59	Male	Yes	No		No	No	Not applicable	Complete
1589	Yes	5					5.1									26	2023-11-17 11:29:00	9	44	Female	Yes	No		No	No	Not applicable	Complete
1590	Yes	5					5.1									26	2023-11-17 11:30:00	9	53	Male	Yes	Yes	No	No	Yes	Yes, I directed them to their local health centre	Complete
1591	Yes	5					5.1									26	2023-11-17 11:32:00	9	47	Male	Yes	No		No	No	Not applicable	Complete
1592	Yes	5					5.1									26	2023-11-17 11:33:00	9	66	Female	Yes	No		No	No	Not applicable	Complete
1593	Yes	5					5.1									20	2023-11-17 09:51:00	5	44	Male	Yes	No		No	No	Not applicable	Complete
1594	Yes	5					5.1									26	2023-11-17 11:34:00	9	2	Female	Yes	Yes	Yes	No	Yes	Yes, I directed them to their local health centre	Complete
1595	Yes	5					5.1									26	2023-11-17 11:36:00	9	46	Female	Yes	Yes	No	No	Yes	Yes, I directed them to their local health centre	Complete
1596	Yes	5					5.1									26	2023-11-17 11:37:00	9	56	Male	Yes	Yes	No	No	Yes	Yes, I directed them to their local health centre	Complete
1597	Yes	5					5.1									26	2023-11-17 11:39:00	9	10	Male	Yes	Yes	No	No	Yes	Yes, I directed them to their local health centre	Complete
1598	Yes	5					5.1									26	2023-11-17 11:42:00	9	45	Female	Yes	No		No	No	Not applicable	Complete
1599	Yes	5					5.1									27	2023-11-17 11:53:00	5	44	Female	Yes	No		No	No	Not applicable	Complete
1600	Yes	5					5.1									27	2023-11-17 11:56:00	3	45	Male	Yes	No		No	No	Not applicable	Complete
1601	Yes	5					5.1									27	2023-11-17 11:57:00	3	20	Female	Yes	No		No	No	Not applicable	Complete
1602	Yes	5					5.1									28	2023-11-17 12:02:00	4	6	Male	Yes	Yes	Yes	No	No	Yes, I directed them to their local health centre	Complete
1603	Yes	5					5.1									28	2023-11-17 12:04:00	4	5	Male	Yes	No		No	No	Not applicable	Complete
1604	Yes	5					5.1									21	2023-11-17 09:53:00	5	57	Female	Yes	No		No	No	Not applicable	Complete
1605	Yes	5					5.1									28	2023-11-17 12:06:00	4	25	Female	Yes	No		No	No	Not applicable	Complete
1606	Yes	5					5.1									29	2023-11-17 12:15:00	5	57	Male	Yes	No		No	Yes	Not applicable	Complete
1607	Yes	5					5.1									29	2023-11-17 12:21:00	5	55	Female	Yes	No		No	No	Not applicable	Complete
1608	Yes	5					5.1									29	2023-11-17 12:22:00	5	2	Female	Yes	No		No	No	Not applicable	Complete
1609	Yes	5					5.1									29	2023-11-17 12:23:00	5	10	Male	Yes	No		No	No	Not applicable	Complete
1610	Yes	5					5.1									29	2023-11-17 12:23:00	5	31	Female	Yes	No		No	No	Not applicable	Complete
1611	Yes	5					5.1									31	2023-11-17 12:44:00	2	50	Female	Yes	No		No	No	Not applicable	Complete
1612	Yes	5					5.1									31	2023-11-17 12:47:00	2	67	Male	Yes	No		No	No	Not applicable	Complete
1613	Yes	5					5.1									34	2023-11-17 12:48:00	1	63	Male	Yes	No		No	No	Not applicable	Complete
1614	Yes	5					5.1									33	2023-11-17 12:52:00	3	40	Male	Yes	No		No	No	Not applicable	Complete
1615	Yes	5					5.1									22	2023-11-17 10:03:00	6	59	Male	Yes	No		No	No	Not applicable	Complete
1616	Yes	5					5.1									34	2023-11-17 12:58:00	4	19	Female	Yes	No		No	No	Not applicable	Complete
1617	Yes	5					5.1									35	2023-11-17 13:02:00	2	25	Male	Yes	No		No	No	Not applicable	Complete
1618	Yes	5					5.1									35	2023-11-17 13:03:00	2	32	Male	Yes	No		No	No	Not applicable	Complete
1619	Yes	5					5.1									22	2023-11-17 10:06:00	6	79	Female	Yes	No		No	No	Not applicable	Complete
1620	Yes	5					5.1									23	2023-11-17 10:14:00	7	73	Female	Yes	No		No	No	Not applicable	Complete
1621	Yes	5					5.1									23	2023-11-17 10:15:00	7	33	Female	Yes	No		No	No	Not applicable	Complete
1622	Yes	5					5.1									23	2023-11-17 10:16:00	7	22	Female	Yes	No		No	No	Not applicable	Complete
1623	Yes	5					5.1									24	2023-11-17 10:19:00	4	76	Male	Yes	No		No	No	Not applicable	Complete
1624	Yes	9														1	2023-11-17 09:46:00	7	55	Female	Yes	No		No	No	Not applicable	Complete
1625	Yes	9														4	2023-11-17 10:25:00	2	71	Female	Yes	No		No	No	Not applicable	Complete
1626	Yes	9									9.1					5	2023-11-17 10:32:00	10	18	Female	Yes	No		No	No	Not applicable	Complete
1627	Yes	9									9.1					5	2023-11-17 10:34:00	10	21	Female	Yes	No		No	No	Not applicable	Complete
1628	Yes	9									9.1					6	2023-11-17 10:40:00	1	75	Male	Yes	No		No	No	Not applicable	Complete
1629	Yes	9									9.1					7	2023-11-17 10:51:00	2	58	Male	Yes	No		No	No	Not applicable	Complete
1630	Yes	9									9.1					8	2023-11-17 10:57:00	5	44	Female	Yes	No		No	No	Not applicable	Complete
1631	Yes	9									9.1					9	2023-11-17 11:25:00	4	32	Female	Yes	No		No	No	Not applicable	Complete
1632	Yes	9									9.1					9	2023-11-17 11:27:00	4	1	Female	Yes	No		No	No	Not applicable	Complete
1633	Yes	9									9.1					10	2023-11-17 14:36:00	6	15	Female	Yes	No		No	No	Not applicable	Complete
1634	Yes	9									9.1					1	2023-11-17 14:38:00	6	43	Female	Yes	No		No	No	Not applicable	Complete
1635	Yes	9									9.1					2	2023-11-17 09:52:00	11	36	Female	Yes	No		No	No	Not applicable	Complete
1636	Yes	9									9.1					10	2023-11-17 14:39:00	6	2	Female	Yes	No		No	No	Not applicable	Complete
1637	Yes	9									9.1					10	2023-11-17 14:40:00	6	20	Female	Yes	No		No	No	Not applicable	Complete
1638	Yes	9									9.1					10	2023-11-17 14:42:00	6	42	Female	Yes	No		No	No	Not applicable	Complete
1639	Yes	9									9.1					11	2023-11-17 14:55:00	4	1	Male	Yes	Yes	No	No	No	Not applicable	Complete
1640	Yes	9									9.1					11	2023-11-17 14:57:00	4	2	Male	Yes	No		No	No	Not applicable	Complete
1641	Yes	9														11	2023-11-17 14:59:00	4	59	Female	No	No		No	No	Not applicable	Complete
1642	No	9									9.1					11	2023-11-17 15:01:00	4	63	Female	Yes	No		No	Yes	Not applicable	Complete
1643	Yes	9									9.1					11	2023-11-17 15:03:00	4	57	Female	Yes	No		No	No	Not applicable	Complete
1644	Yes	9									9.1					11	2023-11-17 15:06:00	4	12	Female	Yes	Yes	Yes	No	No	Yes, I directed them to their local health centre	Complete
1645	Yes	9									9.1					12	2023-11-17 15:26:00	4	46	Female	Yes	Yes	Yes	Yes	Yes	Yes, I directed them to their local health centre	Complete
1646	Yes	9									9.1					2	2023-11-17 09:54:00	11	57	Female	Yes	No		No	No	Not applicable	Complete
1647	Yes															12	2023-11-17 15:28:00	4	12	Female	Yes	No		No	No	Not applicable	Complete
1648	Yes	9									9.1					13	2023-11-17 15:41:00	5	22	Female	Yes	No		No	No	Not applicable	Complete
1649	Yes	9									9.1					13	2023-11-17 15:43:00	5	22	Female	Yes	No		No	No	Not applicable	Complete
1650	Yes	9									9.1					13	2023-11-17 15:47:00	5	58	Male	Yes	No		No	No	Not applicable	Complete
1651	Yes	9									9.1					3	2023-11-17 09:59:00	7	33	Female	Yes	No		No	No	Not applicable	Complete
1652	Yes	9									9.1					3	2023-11-17 10:03:00	7	72	Male	Yes	No		No	No	Not applicable	Complete
1653	Yes	9									9.1					3	2023-11-17 10:04:00	7	49	Male	Yes	No		No	No	Not applicable	Complete
1654	Yes	9									9.1					4	2023-11-17 10:12:00	2	63	Female	Yes	No		No	No	Not applicable	Complete
1655	Yes	9									9.1					4	2023-11-17 10:14:00	2	62	Female	Yes	No		No	No	Not applicable	Complete
1656	Yes	9									9.1					4	2023-11-17 10:20:00	2	74	Male	Yes	No		No	No	Not applicable	Complete
1657	Yes	12												12.1		A	2023-11-17 10:03:00	2	32	Female	Yes	No		No	No	Not applicable	Complete
1658	Yes	12												12.1		3	2023-11-17 10:23:00	14	91	Male	Yes	No		No	No	Not applicable	Complete
1659	Yes	12												12.1		4	2023-11-17 10:34:00	3	42	Male	Yes	No		No	No	Not applicable	Complete
1660	Yes	12												12.1		4	2023-11-17 10:35:00	3	37	Female	Yes	No		No	No	Not applicable	Complete
1661	Yes	12												12.1		4	2023-11-17 10:36:00	3	63	Male	Yes	No		Yes	No	Yes, I directed them to their local health centre	Complete
1662	Yes	12												12.1		5	2023-11-17 10:44:00	5	60	Female	Yes	No		No	No	Not applicable	Complete
1663	Yes	12												12.1		5	2023-11-17 10:45:00	5	25	Female	Yes	No		No	No	Not applicable	Complete
1664	Yes	12												12.1		6	2023-11-17 10:51:00	8	53	Female	Yes	No		No	No	Not applicable	Complete
1665	Yes	12												12.1		6	2023-11-17 10:54:00	8	33	Female	Yes	No		No	No	Not applicable	Complete
1666	Yes	12												12.1		6	2023-11-17 10:55:00	8	37	Female	Yes	No		No	No	Not applicable	Complete
1667	Yes	12												12.1		6	2023-11-17 10:58:00	8	1	Male	Yes	No		No	No	Not applicable	Complete
1668	Yes	12												12.1		1	2023-11-17 10:04:00	2	42	Female	Yes	No		No	No	Not applicable	Complete
1669	Yes	12												12.1		6	2023-11-17 10:59:00	8	39	Female	Yes	No		No	No	Not applicable	Complete
1670	Yes	12												12.1		8	2023-11-17 11:04:00	2	52	Male	Yes	No		No	No	Not applicable	Complete
1671	Yes	12												12.1		7	2023-11-17 11:05:00	2	52	Male	Yes	No		No	No	Not applicable	Complete
1672	Yes	12												12.1		6	2023-11-17 11:08:00	8	10	Female	Yes	Yes	Yes	Yes	Yes	Yes, I directed them to their local health centre	Complete
1673	Yes	12												12.1		8	2023-11-17 11:13:00	4	65	Male	Yes	No		No	No	Not applicable	Complete
1674	Yes	12												12.1		8	2023-11-17 11:16:00	4	5	Male	Yes	No		No	No	Not applicable	Complete
1675	Yes	12												12.1		8	2023-11-17 11:17:00	4	8	Female	Yes	No		No	No	Not applicable	Complete
1676	Yes	12												12.1		8	2023-11-17 11:18:00	4	53	Female	Yes	No		No	No	Not applicable	Complete
1677	Yes	12												12.1		9	2023-11-17 11:24:00	4	30	Male	Yes	No		No	No	Not applicable	Complete
1678	Yes	12												12.1		9	2023-11-17 11:25:00	4	36	Female	Yes	No		No	No	Not applicable	Complete
1679	Yes	12												12.1		2	2023-11-17 10:11:00	4	64	Male	Yes	No		No	No	Not applicable	Complete
1680	Yes	11											11.1			1	2023-11-17 11:38:00	4	43	Male	Yes	No		No	No	Not applicable	Complete
1681	Yes	11											11.1			2	2023-11-17 11:42:00	6	43	Female	Yes	No		No	No	Not applicable	Complete
1682	Yes	11											11.1			2	2023-11-17 11:43:00	6	24	Female	Yes	No		No	No	Not applicable	Complete
1683	Yes	11											11.1			3	2023-11-17 11:53:00	6	42	Male	Yes	No		No	No	Not applicable	Complete
1684	Yes	11											11.1			3	2023-11-17 11:54:00	6	58	Female	Yes	No		No	No	Not applicable	Complete
1685	Yes	11											11.1			4	2023-11-17 12:03:00	6	49	Female	Yes	No		No	No	Not applicable	Complete
1686	Yes	11											11.1			4	2023-11-17 12:10:00	4	24	Male	Yes	No		No	No	Not applicable	Complete
1687	Yes	11											11.1			4	2023-11-17 12:11:00	4	24	Female	Yes	No		No	No	Not applicable	Complete
1688	Yes	11											11.1			5	2023-11-17 12:16:00	6	30	Male	Yes	No		No	No	Not applicable	Complete
1689	Yes	11											11.1			5	2023-11-17 12:17:00	6	27	Female	No	No		No	No	Not applicable	Complete
1690	Yes	12												12.1		2	2023-11-17 10:12:00	4	51	Male	Yes	No		No	No	Not applicable	Complete
1691	Yes	11											11.1			5	2023-11-17 12:18:00	6	1	Female	Yes	No		No	No	Not applicable	Complete
1692	Yes	11											11.1			6	2023-11-17 12:26:00	12	32	Male	Yes	No		No	No	Not applicable	Complete
1693	Yes	11											11.1			6	2023-11-17 12:27:00	12	29	Female	Yes	No		No	No	Not applicable	Complete
1694	Yes	11											11.1			6	2023-11-17 12:28:00	12	11	Male	Yes	No		No	No	Not applicable	Complete
1695	Yes	11											11.1			6	2023-11-17 12:30:00	12	58	Female	Yes	No		No	No	Not applicable	Complete
1696	Yes	11											11.1			6	2023-11-17 12:32:00	12	7	Female	Yes	Yes	Yes	Yes	Yes	Not applicable	Complete
1697	Yes	11											11.1			6	2023-11-17 12:35:00	12	5	Female	Yes	No		No	No	Not applicable	Complete
1698	Yes	11											11.1			6	2023-11-17 12:37:00	12	3	Female	Yes	Yes	No	No	Yes	Not applicable	Complete
1699	Yes	11											11.1			7	2023-11-17 12:43:00	5	39	Male	Yes	No		No	No	Not applicable	Complete
1700	Yes	11											11.1			7	2023-11-17 12:44:00	5	9	Female	Yes	No		No	No	Not applicable	Complete
1701	Yes	12												12.1		3	2023-11-17 10:16:00	14	32	Male	Yes	No		No	No	Not applicable	Complete
1702	Yes	11											11.1			5	2023-11-17 12:45:00	5	5	Male	Yes	No		No	No	Not applicable	Complete
1703	Yes	11											11.1			8	2023-11-17 12:46:00	6	39	Male	Yes	No		No	No	Not applicable	Complete
1704	Yes	11											11.1			8	2023-11-17 12:47:00	6	15	Male	Yes	No		No	No	Not applicable	Complete
1705	Yes	11											11.1			8	2023-11-17 12:48:00	6	11	Male	Yes	No		No	No	Not applicable	Complete
1706	Yes	11											11.1			9	2023-11-17 12:49:00	3	33	Male	Yes	No		No	No	Not applicable	Complete
1707	Yes	11											11.1			9	2023-11-17 12:50:00	3	36	Female	Yes	No		No	No	Not applicable	Complete
1708	Yes	11											11.1			9	2023-11-17 12:51:00	3	9	Male	Yes	No		No	No	Not applicable	Complete
1709	Yes	10										10.1				1	2023-11-17 14:56:00	8	19	Male	Yes	Yes	Yes	Yes	Yes	Yes, I directed them to their local health centre	Complete
1710	Yes	10										10.1				1	2023-11-17 14:57:00	8	7	Male	Yes	No		No	No	Not applicable	Complete
1711	Yes	10										10.1				1	2023-11-17 14:57:00	8	11	Male	Yes	No		No	No	Not applicable	Complete
1712	Yes	12												12.1		3	2023-11-17 10:17:00	14	51	Female	Yes	No		No	No	Not applicable	Complete
1713	Yes	10										10.1				1	2023-11-17 14:58:00	8	22	Female	Yes	No		No	No	Not applicable	Complete
1714	Yes	10										10.1				1	2023-11-17 14:59:00	8	74	Female	Yes	No		No	No	Not applicable	Complete
1715	Yes	10										10.1				2	2023-11-17 15:12:00	7	68	Female	Yes	No		No	No	Not applicable	Complete
1716	Yes	10										10.1				2	2023-11-17 15:12:00	7	21	Male	Yes	No		No	No	Not applicable	Complete
1717	Yes	10										10.1				2	2023-11-17 15:13:00	7	43	Female	Yes	No		No	No	Not applicable	Complete
1718	Yes	10										10.1				2	2023-11-17 15:18:00	7	5	Male	Yes	Yes	Yes	No	Yes	Yes, I directed them to their local health centre	Complete
1719	Yes	10										10.1				2	2023-11-17 15:19:00	7	43	Male	Yes	No		No	No	Not applicable	Complete
1720	Yes	10										10.1				3	2023-11-17 15:33:00	8	26	Female	Yes	No		No	No	Not applicable	Complete
1721	Yes	10										10.1				3	2023-11-17 15:34:00	8	6	Male	Yes	No		No	No	Not applicable	Complete
1722	Yes	10														3	2023-11-17 15:35:00	8	8	Female	Yes	No		No	No	Not applicable	Complete
1723	Yes	12												12.1		3	2023-11-17 10:18:00	14	31	Female	Yes	No		No	No	Not applicable	Complete
1724	Yes	10										10.1				3	2023-11-17 15:36:00	8	17	Male	Yes	No		No	No	Not applicable	Complete
1725	Yes	12												12.1		3	2023-11-17 10:21:00	14	29	Female	Yes	No		No	No	Not applicable	Complete
1726	Yes	12												12.1		14	2023-11-17 10:22:00	14	1	Male	Yes	No		No	No	Not applicable	Complete
1727	Yes	2		2.1												1	2023-11-20 14:38:00	5	41	Male	Yes	No		No	No	Not applicable	Complete
1728	Yes	2		2.1												7	2023-11-20 13:59:00	3	47	Female	Yes	No		No	No	Not applicable	Complete
1729	Yes	2		2.1												7	2023-11-20 14:04:00	3	49	Male	Yes	No		No	No	Not applicable	Complete
1730	Yes	2		2.1												8	2023-11-20 14:06:00	1	52	Female	Yes	No		No	No	Not applicable	Complete
1731	Yes	2		2.1												9	2023-11-20 14:22:00	3	22	Male	Yes	No		No	No	Not applicable	Complete
1732	Yes	2		2.1												10	2023-11-20 14:31:00	3	53	Female	No	No		No	No	Not applicable	Complete
1733	Yes	2		2.1												10	2023-11-20 14:34:00	3	17	Male	Yes	No		No	No	Not applicable	Complete
1734	Yes	2		2.1												11	2023-11-20 14:41:00	4	27	Female	Yes	No		No	No	Not applicable	Complete
1735	Yes	2		2.1												11	2023-11-20 14:42:00	4	28	Female	Yes	No		No	No	Not applicable	Complete
1736	Yes	2		2.1												12	2023-11-20 14:53:00	1	58	Male	Yes	No		No	No	Not applicable	Complete
1737	Yes	2		2.1												13	2023-11-20 15:07:00	2	29	Female	Yes	No		No	No	Not applicable	Complete
1738	Yes	2		2.1												2	2023-11-20 10:59:00	5	69	Male	Yes	No		No	No	Not applicable	Complete
1739	Yes	2		2.1												14	2023-11-20 15:15:00	5	62	Female	Yes	No		No	No	Not applicable	Complete
1740	Yes	2		2.1												16	2023-11-20 15:27:00		55	Male	Yes	No		No	No	Not applicable	Complete
1741	Yes	2		2.1												17	2023-11-20 16:05:00	3	77	Male	Yes	No		No	No	Not applicable	Complete
1742	Yes	2		2.1												17	2023-11-20 16:06:00	3	49	Female	Yes	No		No	No	Not applicable	Complete
1743	Yes	2		2.1												18	2023-11-20 16:15:00	3	26	Female	Yes	No		No	No	Not applicable	Complete
1744	Yes	2		2.1												19	2023-11-20 16:27:00	6	9	Female	Yes	No		No	No	Not applicable	Complete
1745	Yes	2		2.1												19	2023-11-20 16:31:00	6	38	Female	Yes	No		No	No	Not applicable	Complete
1746	Yes	2		2.1												19	2023-11-20 16:40:00	6	29	Female	Yes	No		No	No	Not applicable	Complete
1747	Yes	2		2.1												20	2023-11-20 16:43:00	6	29	Female	Yes	No		No	No	Not applicable	Complete
1748	Yes	2		2.1												19	2023-11-20 16:33:00	6	33	Male	Yes	No		No	No	Not applicable	Complete
1749	Yes	2		2.1												2	2023-11-20 11:01:00	5	59	Female	Yes	No		No	No	Not applicable	Complete
1750	Yes	2		2.1												19	2023-11-20 16:33:00	6	58	Female	Yes	No		No	No	Not applicable	Complete
1751	Yes	2		2.1												19	2023-11-20 16:34:00	6	39	Male	Yes	No		No	No	Not applicable	Complete
1752	Yes	2		2.1												20	2023-11-20 16:49:00	6	43	Female	No	No		No	No	Not applicable	Complete
1753	Yes	2		2.1												20	2023-11-20 16:50:00	6	8	Female	No	No		No	No	Not applicable	Complete
1754	Yes	2		2.1												20	2023-11-20 16:51:00	6	14	Female	Yes	Yes	No	No	No	Yes, I directed them to their local health centre	Complete
1755	Yes	2		2.1												20	2023-11-20 16:52:00	6	49	Male	Yes	No		No	No	Not applicable	Complete
1756	Yes	2		2.1												20	2023-11-20 16:53:00	6	37	Female	Yes	No		No	No	Not applicable	Complete
1757	Yes	2		2.1												6	2023-11-20 16:54:00	6	26	Female	Yes	Yes	Yes	Yes	Yes	Yes, I directed them to their local health centre	Complete
1758	Yes	2		2.1												20	2023-11-20 16:55:00	6	42	Female	Yes	Yes	No	No	No	Not applicable	Complete
1759	Yes	2		2.1												20	2023-11-20 16:56:00	6	50	Male	No	No		No	No	Not applicable	Complete
1760	Yes	2		2.1												2	2023-11-20 11:02:00	5	60	Female	Yes	No		No	No	Not applicable	Complete
1761	Yes	2		2.1												21	2023-11-20 17:17:00	10	41	Female	Yes	No		No	No	Not applicable	Complete
1762	Yes	2		2.1												21	2023-11-20 17:19:00	10	11	Male	Yes	No		No	No	Not applicable	Complete
1763	Yes	2		2.1												21	2023-11-20 17:21:00	10	5	Female	Yes	No		No	No	Not applicable	Complete
1764	Yes	2		2.1												21	2023-11-20 17:22:00	10	22	Female	Yes	No		No	No	Not applicable	Complete
1765	Yes	2		2.1												22	2023-11-20 17:31:00	2	90	Female	Yes	No		No	No	Not applicable	Complete
1766	Yes	2		2.1												3	2023-11-20 11:29:00	1	73	Female	Yes	No		No	No	Not applicable	Complete
1767	Yes	2		2.1												4	2023-11-20 11:41:00	3	45	Female	Yes	No		No	No	Not applicable	Complete
1768	Yes	2		2.1												5	2023-11-20 11:58:00	4	27	Female	Yes	No		No	No	Not applicable	Complete
1769	Yes	2		2.1												6	2023-11-20 13:51:00	3	73	Female	Yes	No		No	No	Not applicable	Complete
1770	Yes	2		2.1												6	2023-11-20 13:53:00	3	70	Female	Yes	No		No	No	Not applicable	Complete
1771	Yes	4				4.1										1	2023-11-21 09:24:00	2	92	Male	Yes	No		No	No	Not applicable	Complete
1772	Yes	4				4.1										3	2023-11-21 09:58:00	4	41	Female	Yes	No		No	No	Not applicable	Complete
1773	Yes	4				4.1										4	2023-11-21 10:02:00	3	75	Male	Yes	Yes	No	No	No	Not applicable	Complete
1774	Yes	4				4.1										5	2023-11-21 10:09:00	12	50	Female	Yes	Yes	Yes	No	No	Yes, I directed them to their local health centre	Complete
1775	Yes	4				4.1										5	2023-11-21 10:10:00	12	16	Male	Yes	Yes	No	No	No	Yes, I directed them to their local health centre	Complete
1776	Yes	4				4.1										5	2023-11-21 10:12:00	12	47	Male	Yes	No		No	No	Not applicable	Complete
1777	Yes	4				4.1										5	2023-11-21 10:13:00	12	5	Female	Yes	No		No	No	Not applicable	Complete
1778	Yes	4				4.1										5	2023-11-21 10:15:00	12	42	Male	Yes	No		No	No	Not applicable	Complete
1779	Yes	4				4.1										5	2023-11-21 10:16:00	12	32	Female	Yes	No		No	No	Not applicable	Complete
1780	Yes	4				4.1										6	2023-11-21 10:19:00	20	20	Female	Yes	No		No	Yes	Not applicable	Complete
1781	Yes	4				4.1										10	2023-11-21 13:18:00	4	10	Female	No	No		No	No	Not applicable	Complete
1782	Yes	4				4.1										1	2023-11-21 09:26:00	2	92	Female	Yes	No		No	No	Not applicable	Complete
1783	Yes	4				4.1										7	2023-11-21 13:03:00	1	54	Male	Yes	No		No	No	Not applicable	Complete
1784	Yes	4				4.1										7	2023-11-21 13:10:00	2	26	Female	Yes	Yes	No	No	No	Not applicable	Complete
1785	Yes	4				4.1										9	2023-11-21 13:15:00	5	19	Female	Yes	No		No	No	Not applicable	Complete
1786	Yes	4				4.1										9	2023-11-21 13:15:00	5	1	Female	Yes	No		No	No	Not applicable	Complete
1787	Yes	4				4.1										10	2023-11-21 13:20:00	4	37	Female	No	No		No	No	Not applicable	Complete
1788	Yes	4				4.1										10	2023-11-21 13:20:00	4	26	Male	Yes	No		Yes	No	Yes, I directed them to their local health centre	Complete
1789	Yes	4				4.1										10	2023-11-21 13:23:00	4	39	Female	Yes	No		No	No	Not applicable	Complete
1790	Yes	4				4.1										11	2023-11-21 13:35:00	2	67	Male	Yes	No		No	No	Not applicable	Complete
1791	Yes	4				4.1										12	2023-11-21 13:41:00	3	66	Female	No	No		No	No	Not applicable	Complete
1792	Yes	4				4.1										12	2023-11-21 13:47:00	3	15	Male	Yes	Yes	Yes	No	No	Yes, I directed them to their local health centre	Complete
1793	Yes	4				4.1										2	2023-11-21 09:34:00	5	73	Male	Yes	No		No	No	Not applicable	Complete
1794	Yes	4				4.1										12	2023-11-21 13:48:00	3	20	Male	Yes	No		No	No	Not applicable	Complete
1795	Yes	4				4.1										12	2023-11-21 13:48:00	3	46	Female	Yes	No		No	No	Not applicable	Complete
1796	Yes	4				4.1										13	2023-11-21 14:05:00	2	71	Male	Yes	No		No	No	Not applicable	Complete
1797	Yes	4				4.1										14	2023-11-21 14:11:00	1	76	Female	Yes	No		No	No	Not applicable	Complete
1798	Yes	4				4.1										14	2023-11-21 14:14:00	1	71	Female	Yes	No		No	No	Not applicable	Complete
1799	Yes	4				4.1										15	2023-11-21 14:26:00	1	68	Female	Yes	No		No	No	Not applicable	Complete
1800	Yes	4				4.1										16	2023-11-21 14:38:00	4	35	Male	No	No		No	No	Not applicable	Complete
1801	Yes	4				4.1										17	2023-11-21 14:49:00	2	70	Female	Yes	No		No	No	Not applicable	Complete
1802	Yes	4				4.1										18	2023-11-21 15:00:00	2	50	Female	Yes	No		No	No	Not applicable	Complete
1803	Yes	4				4.1										20	2023-11-21 15:05:00	2	29	Male	Yes	No		No	No	Not applicable	Complete
1804	Yes	4				4.1										2	2023-11-21 09:36:00	5	43	Male	Yes	No		No	No	Not applicable	Complete
1805	Yes	4				4.1										20	2023-11-21 15:10:00	4	34	Female	Yes	No		No	No	Not applicable	Complete
1806	Yes	4				4.1										21	2023-11-21 15:16:00	1	67	Male	Yes	No		Yes	No	Not applicable	Complete
1807	Yes	4				4.1										21	2023-11-21 15:24:00	1	27	Male	Yes	No		No	No	Not applicable	Complete
1808	Yes	4				4.1										222	2023-11-21 15:27:00	1	65	Female	Yes	No		No	No	Not applicable	Complete
1809	Yes	4				4.1										23	2023-11-21 15:34:00	2	87	Male	Yes	No		No	No	Not applicable	Complete
1810	Yes	4				4.1										23	2023-11-21 15:35:00	2	84	Female	Yes	No		No	No	Not applicable	Complete
1811	Yes	4				4.1										24	2023-11-21 15:42:00	2	35	Male	Yes	No		No	No	Not applicable	Complete
1812	Yes	4				4.1										25	2023-11-21 15:51:00	7	55	Female	Yes	No		No	No	Not applicable	Complete
1813	Yes	4				4.1										26	2023-11-21 15:58:00	4	32	Male	Yes	No		No	No	Not applicable	Complete
1814	Yes	4				4.1										26	2023-11-21 16:00:00	4	82	Male	Yes	No		No	No	Not applicable	Complete
1815	Yes	4				4.1										2	2023-11-21 09:38:00	5	23	Male	Yes	No		No	No	Not applicable	Complete
1816	Yes	4				4.1										27	2023-11-21 16:08:00	3	47	Female	Yes	No		No	No	Not applicable	Complete
1817	Yes	4				4.1										28	2023-11-21 16:14:00	3	63	Male	Yes	No		No	No	Not applicable	Complete
1818	Yes	4				4.1										29	2023-11-21 16:54:00	1	85	Female	Yes	No		No	No	Not applicable	Complete
1819	Yes	4				4.1										30	2023-11-21 17:01:00	2	52	Female	Yes	No		No	No	Not applicable	Complete
1820	Yes	4				4.1										31	2023-11-21 17:11:00	6	3	Male	Yes	Yes	Yes	No	Yes	Not applicable	Complete
1821	Yes	4				4.1										31	2023-11-21 17:14:00	6	46	Female	Yes	No		No	No	Not applicable	Complete
1822	Yes	4				4.1										31	2023-11-21 17:15:00	6	15	Female	Yes	No		No	No	Not applicable	Complete
1823	Yes	4				4.1										32	2023-11-21 17:22:00	4	70	Female	Yes	No		No	No	Not applicable	Complete
1824	Yes	4				4.1										32	2023-11-21 17:24:00	4	53	Female	Yes	No		No	No	Not applicable	Complete
1825	Yes	4				4.1										31	2023-11-21 17:25:00	31	74	Female	Yes	No		No	No	Not applicable	Complete
1826	Yes	4				4.1										2	2023-11-21 09:39:00	5	22	Female	Yes	No		No	No	Not applicable	Complete
1827	Yes	4				4.1										33	2023-11-21 17:42:00	6	45	Male	Yes	No		No	No	Not applicable	Complete
1828	Yes	4				4.1										33	2023-11-21 17:43:00	6	17	Female	Yes	No		No	No	Not applicable	Complete
1829	Yes	4				4.1										34	2023-11-21 17:50:00	10	31	Male	Yes	No		No	Yes	Not applicable	Complete
1830	Yes	4				4.1										34	2023-11-21 17:51:00	10	36	Male	Yes	No		No	No	Not applicable	Complete
1831	Yes	4				4.1										33	2023-11-21 17:54:00	6	66	Female	Yes	No		No	No	Not applicable	Complete
1832	Yes	4				4.1										2	2023-11-21 09:41:00	5	47	Female	Yes	No		No	No	Not applicable	Complete
1833	Yes	4				4.1										2	2023-11-21 09:42:00	5	70	Female	Yes	Yes	No	No	No	Yes, I directed them to their local health centre	Complete
1834	Yes	4				4.1										3	2023-11-21 09:54:00	4	59	Female	Yes	No		No	No	Not applicable	Complete
1835	Yes	8								8.1						1	2023-11-22 11:51:00	3	27	Female	Yes	No		No	No	Not applicable	Complete
1836	Yes	8								8.1						4	2023-11-22 14:43:00	5	26	Female	Yes	No		No	No	Not applicable	Complete
1837	Yes	8								8.1						5	2023-11-22 16:42:00	4	1	Female	Yes	No		No	No	Not applicable	Complete
1838	Yes	8								8.1						5	2023-11-22 14:50:00	4	30	Male	Yes	No		No	No	Not applicable	Complete
1839	Yes	8								8.1						6	2023-11-22 14:55:00	4	3	Male	Yes	No		No	No	Not applicable	Complete
1840	Yes	8								8.1						6	2023-11-22 14:56:00	4	2	Female	Yes	No		No	No	Not applicable	Complete
1841	Yes	8								8.1						6	2023-11-22 14:57:00	4	24	Female	Yes	No		No	No	Not applicable	Complete
1842	Yes	8								8.1						6	2023-11-22 14:59:00	4	39	Male	Yes	No		No	No	Not applicable	Complete
1843	Yes	8								8.1						7	2023-11-22 15:05:00	8	49	Female	Yes	No		No	Yes	Not applicable	Complete
1844	Yes	8								8.1						7	2023-11-22 15:09:00	8	64	Male	Yes	No		Yes	No	Yes, I directed them to their local health centre	Complete
1845	Yes	8								8.1						8	2023-11-22 15:23:00	7	4	Male	Yes	No		No	No	Not applicable	Complete
1846	Yes	8								SPARE CLUSTER						2	2023-11-22 12:08:00	4	40	Male	Yes	No		No	No	Not applicable	Complete
1847	Yes	8								8.1						8	2023-11-22 15:24:00	7	21	Male	Yes	No		No	No	Not applicable	Complete
1848	Yes	8								8.1						9	2023-11-22 15:36:00	2	85	Male	Yes	No		No	No	Not applicable	Complete
1849	Yes	8								8.1						9	2023-11-22 15:37:00	2	53	Female	Yes	No		No	No	Not applicable	Complete
1850	Yes	8								8.1						10	2023-11-22 15:48:00	5	16	Female	Yes	No		No	No	Not applicable	Complete
1851	Yes	8								8.1						10	2023-11-22 15:49:00	5	50	Female	Yes	No		No	No	Not applicable	Complete
1852	Yes	8								8.1						11	2023-11-22 15:53:00	6	33	Female	Yes	No		No	No	Not applicable	Complete
1853	Yes	8								8.1						11	2023-11-22 15:55:00	6	1	Female	Yes	No		No	No	Not applicable	Complete
1854	Yes	8								8.1						11	2023-11-22 15:56:00	6	31	Male	Yes	No		No	No	Not applicable	Complete
1855	Yes	8								8.1						2	2023-11-22 12:09:00	4	1	Male	Yes	No		No	No	Not applicable	Complete
1856	Yes	8								8.1						2	2023-11-22 12:10:00	4	7	Male	Yes	No		No	No	Not applicable	Complete
1857	Yes	8								SPARE CLUSTER						3	2023-11-22 12:16:00	7	67	Male	Yes	No		No	Yes	Not applicable	Complete
1858	Yes	8								8.1						4	2023-11-22 14:38:00	5	4	Male	Yes	No		No	No	Not applicable	Complete
1859	Yes	8								8.1						4	2023-11-22 14:40:00	5	51	Female	Yes	Yes	No	No	No	Yes, I directed them to their local health centre	Complete
1860	Yes	8								8.1						4	2023-11-22 14:41:00	5	19	Male	No	No		No	No	Not applicable	Complete
1861	Yes	8								8.1						4	2023-11-22 14:42:00	5	20	Male	Yes	No		No	No	Not applicable	Complete
1862	Yes	2		2.1												1	2023-11-23 11:01:00	5	34	Female	Yes	No		No	No	Not applicable	Complete
1863	Yes	2		2.1												5	2023-11-23 11:22:00	7	58	Female	Yes	No		Yes	No	Yes, I directed them to their local health centre	Complete
1864	Yes	2		2.1												5	2023-11-23 11:24:00	7	30	Female	Yes	Yes	Yes	No	No	Yes, I directed them to their local health centre	Complete
1865	Yes	2		2.1												5	2023-11-23 11:26:00	7	21	Female	Yes	No		No	No	Not applicable	Complete
1866	Yes	2		2.1												6	2023-11-23 11:31:00	2	61	Female	Yes	Yes	No	No	No	Yes, I directed them to their local health centre	Complete
1867	Yes	2		2.1												6	2023-11-23 11:36:00	2	31	Female	Yes	No		No	No	Not applicable	Complete
1868	Yes	2		2.1												7	2023-11-23 11:45:00	3	34	Male	Yes	No		No	No	Not applicable	Complete
1869	Yes	2		2.1												8	2023-11-23 11:48:00	5	60	Female	Yes	No		No	No	Not applicable	Complete
1870	Yes	2		2.1												9	2023-11-23 11:57:00	3	36	Male	Yes	No		No	No	Not applicable	Complete
1871	Yes	2		2.1												10	2023-11-23 12:04:00	7	26	Male	Yes	No		No	No	Not applicable	Complete
1872	Yes	2		2.1												11	2023-11-23 14:07:00	8	43	Female	Yes	No		No	No	Not applicable	Complete
1873	Yes	2		2.1												2	2023-11-23 11:05:00	3	73	Male	Yes	No		No	No	Not applicable	Complete
1874	Yes	2		2.1												10	2023-11-23 14:08:00	8	33	Female	Yes	No		No	No	Not applicable	Complete
1875	Yes	2		2.1												11	2023-11-23 14:09:00	8	2	Female	Yes	No		No	No	Not applicable	Complete
1876	Yes	2		2.1												11	2023-11-23 14:10:00	8	14	Male	Yes	No		No	No	Not applicable	Complete
1877	Yes	2		2.1												12	2023-11-23 14:17:00	6	45	Male	Yes	No		No	No	Not applicable	Complete
1878	Yes	2		2.1												12	2023-11-23 14:18:00	6	21	Male	Yes	No		No	No	Not applicable	Complete
1879	Yes	2		2.1												12	2023-11-23 14:19:00	6	18	Female	Yes	No		No	No	Not applicable	Complete
1880	Yes	2		2.1												12	2023-11-23 14:23:00	6	60	Female	Yes	No		No	Yes	Not applicable	Complete
1881	Yes	2		2.1												12	2023-11-23 14:27:00	6	55	Male	Yes	No		No	No	Not applicable	Complete
1882	Yes	2		2.1												13	2023-11-23 14:37:00	2	71	Male	Yes	No		No	No	Not applicable	Complete
1883	Yes	2		2.1												13	2023-11-23 14:38:00	2	67	Female	Yes	No		No	No	Not applicable	Complete
1884	Yes	2		2.1												3	2023-11-23 11:09:00	6	42	Male	Yes	No		No	No	Not applicable	Complete
1885	Yes	2		2.1												14	2023-11-23 14:48:00	2	67	Male	Yes	No		No	No	Not applicable	Complete
1886	Yes	2		2.1												15	2023-11-23 15:01:00	3	53	Male	Yes	No		No	No	Not applicable	Complete
1887	Yes	2		2.1												16	2023-11-23 15:13:00	2	30	Female	No	No		No	No	Not applicable	Complete
1888	Yes	2		2.1												17	2023-11-23 15:22:00	6	23	Female	Yes	No		No	No	Not applicable	Complete
1889	Yes	2		2.1												17	2023-11-23 15:26:00	6	65	Female	Yes	No		No	No	Not applicable	Complete
1890	Yes	2		2.1												18	2023-11-23 15:35:00	5	44	Male	Yes	No		No	No	Not applicable	Complete
1891	Yes	2		2.1												18	2023-11-23 15:37:00	5	42	Female	Yes	No		No	No	Not applicable	Complete
1892	Yes	2		2.1												3	2023-11-23 11:10:00	6	8	Male	Yes	Yes	No	No	No	Not applicable	Complete
1893	Yes	2		2.1												3	2023-11-23 11:12:00	6	37	Female	Yes	No		No	No	Not applicable	Complete
1894	Yes	2		2.1												4	2023-11-23 11:14:00	5	26	Male	Yes	No		No	No	Not applicable	Complete
1895	Yes	2		2.1												5	2023-11-23 11:17:00	7	32	Female	Yes	No		No	No	Not applicable	Complete
1896	Yes	2		2.1												5	2023-11-23 11:19:00	7	2	Male	Yes	No		No	No	Not applicable	Complete
1897	Yes	2		2.1												5	2023-11-23 11:21:00	7	52	Female	Yes	No		No	No	Not applicable	Complete
